# Supplementary material for: Integrative proteomic and physiological analyses of the molecular response to dessication-stress in Auricularia fibrillifera
Source: Front Plant Sci. 2022 Sep 21;13:995810. doi: 10.3389/fpls.2022.995810 (PMC9532602; doi:10.3389/fpls.2022.995810)
Supplement: Supplementary file 1 [file Table_1.XLSX]

## Sheet: Table S1
Table S1 | Oligonucleotide primers used in the study
Gene ID	Forward primers	Reverse primers	Annealing temperature (℃）
CL1870.Contig3_All	CCTGCGGAAACGGGTCAAGATC	CGGCTGGATGCTGTCGAAGATG	64.4
CL1586.Contig3_All	CTCGCCAACTACATTCGCTCTACG	AGATAACGATGAATGACACCGAGGATG	63.2
CL6439.Contig1_All	TCGAGCAGGAAGACACGGATGG	GCAGCAGGTTGGAGAGCATGTAG	64.4
Unigene9727_All	CCATGCAGCACACGGAGGATAAG	GGCTCGGGTGGAAGTTGAAGATG	63.7
CL1715.Contig1_All	AACATCCAGATGCTCACCTTCAACC	CCACTGGCTCTTGTCGCTCTTG	63.7
CL8130.Contig2_All	CCGCCATAACGCTGTCCACTTC	AGCAGGAAGAGGGTTAGGGTTCG	64.6
CL7609.Contig1_All	GGGCGGCTTCAAGACAATCCTC	GTTTGCACGAAGACCTCCCACTC	63.7
Unigene1295_All	CTATCCTTGGTCTTATCGCCGTCATC	GGTCTCGTCGTGCTTGAACTCTC	64.6
CL4047.Contig1_All	CGGAGCACATGGGTGACAAGTTC	GGAATGGGGTAAGGTGGAGAGAGAG	63.7
CL8668.Contig1_All	CGTCATCTTGCTGCATACCTCCTC	CGCCGAGGACCTTCTTGATGTC	62.1
Unigene9667_All	CGCTATCCCGTCCTGAACAACTTC	CAGCCGAGGAGATTGGAAACCG	58.3
Unigene8296_All	CCGCATACACTGGAAGGATGGAAG	GTGGATGAACGACGAGATGAAGTAGAG	61
CL834.Contig1_All	TTCGGTCTCTACGGCTCCATCC	CGGAAGCGACGAGGTTGAACAC	63.2
CL1516.Contig1_All	GTGAAGACGAGGATGAAGATGACGAG	AACCTCCACGACGACCTTCTCC	58.3
Unigene17330_All	GTCATCCACTACGACGGCAAGC	CTTCTCGCCGACGGACAGTTTG	58.3
Unigene10667_All	CACAGAGGGCAAGTCGATCAAGATC	TCCGATGTGCTGCTGGTTAATGAAG	61
18S	TTAGTTGGTGGAGTGATTTG	GCTGGCTCTGTCAGTGTAG	56.2

## Sheet: Table S2
Table S2 | The DAPs under desiccation and rehydration conditions
Protein ID	Treatment	log2FC	P-value
CL1593.Contig6_All	Desiccation	6.50382	1.53555e-06
Unigene8377_All	Desiccation	5.86092	0.0235311
CL1278.Contig2_All	Desiccation	5.25252	0.0226471
CL5382.Contig1_All	Desiccation	5.22489	1.00956e-05
CL1593.Contig7_All	Desiccation	5.1338	1.19864e-05
CL4047.Contig1_All	Desiccation	5.01865	3.32257e-05
Unigene2729_All	Desiccation	4.94676	5.70165e-05
CL1516.Contig1_All	Desiccation	4.92847	2.13818e-09
CL8668.Contig1_All	Desiccation	4.87654	1.32829e-06
Unigene17330_All	Desiccation	4.8528	0.000154646
Unigene6057_All	Desiccation	4.80521	0.00572267
Unigene9698_All	Desiccation	4.69843	2.46954e-06
Unigene390_All	Desiccation	4.60981	2.85118e-06
CL1686.Contig6_All	Desiccation	4.59841	0.000547557
CL7279.Contig1_All	Desiccation	4.57325	1.0812e-05
CL4671.Contig1_All	Desiccation	4.51396	0.008815
Unigene10667_All	Desiccation	4.50067	0.000102804
CL4023.Contig1_All	Desiccation	4.40996	0.000389999
CL2864.Contig1_All	Desiccation	4.40826	1.31288e-07
Unigene266_All	Desiccation	4.35238	7.64349e-06
CL1006.Contig5_All	Desiccation	4.31393	1.22575e-07
Unigene1669_All	Desiccation	4.10706	5.1149e-05
Unigene10433_All	Desiccation	4.0711	8.92637e-08
CL2917.Contig1_All	Desiccation	4.05694	6.54113e-07
CL5475.Contig1_All	Desiccation	4.00913	8.10761e-05
CL1463.Contig1_All	Desiccation	3.97889	3.22093e-06
Unigene9600_All	Desiccation	3.9778	8.96851e-06
CL5926.Contig1_All	Desiccation	3.94721	0.00015487
CL7041.Contig1_All	Desiccation	3.89007	0.000519964
CL1218.Contig2_All	Desiccation	3.87014	4.78606e-08
CL4846.Contig5_All	Desiccation	3.86972	7.75256e-07
Unigene7055_All	Desiccation	3.86591	4.67052e-08
CL7335.Contig1_All	Desiccation	3.84698	4.8978e-05
Unigene8697_All	Desiccation	3.82723	0.00649087
CL1593.Contig5_All	Desiccation	3.79034	3.62384e-07
CL7710.Contig3_All	Desiccation	3.74542	0.00294383
CL2936.Contig5_All	Desiccation	3.73265	0.00550918
Unigene413_All	Desiccation	3.72527	5.88397e-06
CL5160.Contig2_All	Desiccation	3.71813	2.1373e-05
CL6654.Contig2_All	Desiccation	3.70502	0.00711919
CL7360.Contig1_All	Desiccation	3.68861	0.004365
CL3261.Contig2_All	Desiccation	3.63083	0.000446337
CL3261.Contig3_All	Desiccation	3.60842	0.000763496
CL3176.Contig2_All	Desiccation	3.60592	0.000118275
CL6509.Contig1_All	Desiccation	3.60326	9.55343e-07
CL4786.Contig2_All	Desiccation	3.59427	9.86707e-05
Unigene2684_All	Desiccation	3.59044	0.00118102
CL1069.Contig3_All	Desiccation	3.5773	4.15186e-07
CL715.Contig4_All	Desiccation	3.56488	0.014201
Unigene6067_All	Desiccation	3.55611	3.04979e-05
CL6727.Contig1_All	Desiccation	3.55559	1.34632e-06
CL8973.Contig5_All	Desiccation	3.55302	0.0178434
CL160.Contig1_All	Desiccation	3.54958	2.65963e-07
CL3888.Contig1_All	Desiccation	3.50514	2.55576e-06
CL874.Contig2_All	Desiccation	3.50252	0.00320322
CL8764.Contig2_All	Desiccation	3.47577	3.54206e-06
CL1870.Contig3_All	Desiccation	3.46394	5.88946e-06
CL8817.Contig2_All	Desiccation	3.46073	0.00124249
Unigene388_All	Desiccation	3.45826	0.00010576
Unigene385_All	Desiccation	3.45372	9.67159e-05
CL7052.Contig2_All	Desiccation	3.45077	3.27647e-06
CL1201.Contig2_All	Desiccation	3.44723	0.00102379
CL7052.Contig1_All	Desiccation	3.44281	0.00030134
Unigene4980_All	Desiccation	3.42843	1.25891e-05
CL3384.Contig4_All	Desiccation	3.42179	4.22261e-07
Unigene10688_All	Desiccation	3.41354	7.36521e-07
CL1249.Contig1_All	Desiccation	3.40957	0.00155299
CL1859.Contig1_All	Desiccation	3.40878	6.79423e-05
CL1155.Contig1_All	Desiccation	3.40534	2.14951e-07
Unigene6131_All	Desiccation	3.40359	0.00472594
CL1458.Contig6_All	Desiccation	3.40345	0.0237186
CL4315.Contig1_All	Desiccation	3.39891	5.70358e-07
Unigene10646_All	Desiccation	3.39325	0.000454912
CL6515.Contig2_All	Desiccation	3.35513	4.38755e-08
CL7581.Contig1_All	Desiccation	3.34447	1.22427e-06
CL1381.Contig1_All	Desiccation	3.33652	3.54716e-05
CL7988.Contig2_All	Desiccation	3.30516	1.00707e-05
CL874.Contig1_All	Desiccation	3.30365	0.00361921
CL4286.Contig1_All	Desiccation	3.30355	0.0148358
CL5701.Contig3_All	Desiccation	3.29179	4.94287e-05
Unigene2456_All	Desiccation	3.28443	1.51554e-06
Unigene9730_All	Desiccation	3.28302	0.000409979
CL4340.Contig1_All	Desiccation	3.28003	1.67588e-05
CL969.Contig4_All	Desiccation	3.27347	0.00140202
CL8173.Contig1_All	Desiccation	3.26286	1.59833e-08
CL8296.Contig1_All	Desiccation	3.24178	1.36383e-05
CL1898.Contig1_All	Desiccation	3.23738	2.08916e-06
CL958.Contig1_All	Desiccation	3.23258	0.00704645
Unigene429_All	Desiccation	3.22801	4.1983e-06
CL1084.Contig1_All	Desiccation	3.22665	0.00100419
CL4800.Contig1_All	Desiccation	3.22462	5.19125e-07
CL5667.Contig1_All	Desiccation	3.22448	0.00977806
Unigene7254_All	Desiccation	3.19663	0.00040682
CL6387.Contig1_All	Desiccation	3.17557	1.97613e-07
Unigene18947_All	Desiccation	3.16241	0.00212301
Unigene1558_All	Desiccation	3.16039	1.30959e-05
Unigene9652_All	Desiccation	3.14579	0.00155281
Unigene331_All	Desiccation	3.13831	0.000249495
CL3384.Contig3_All	Desiccation	3.12946	2.15595e-05
CL3286.Contig1_All	Desiccation	3.12872	0.000234028
CL5826.Contig2_All	Desiccation	3.12722	4.90441e-06
Unigene1168_All	Desiccation	3.12497	1.95462e-06
CL3040.Contig2_All	Desiccation	3.12345	0.0058958
CL2362.Contig3_All	Desiccation	3.11959	0.000254316
Unigene4890_All	Desiccation	3.09381	0.000848184
CL2661.Contig1_All	Desiccation	3.09202	1.44011e-06
CL5305.Contig2_All	Desiccation	3.08412	5.68464e-09
CL5831.Contig2_All	Desiccation	3.08355	1.54059e-07
CL7958.Contig1_All	Desiccation	3.08103	0.000550857
Unigene17153_All	Desiccation	3.07848	0.000151478
CL8828.Contig2_All	Desiccation	3.07829	3.58796e-08
CL1623.Contig1_All	Desiccation	3.07	1.85364e-07
CL434.Contig1_All	Desiccation	3.06925	0.00109724
CL4524.Contig2_All	Desiccation	3.02406	4.70699e-06
CL118.Contig16_All	Desiccation	3.01882	2.15687e-05
CL905.Contig1_All	Desiccation	3.00415	1.34432e-05
CL2572.Contig4_All	Desiccation	2.9946	0.0104057
CL7208.Contig1_All	Desiccation	2.99009	0.000239666
Unigene2694_All	Desiccation	2.98411	0.00370216
Unigene22219_All	Desiccation	2.98173	1.91637e-05
Unigene10744_All	Desiccation	2.97697	7.28993e-05
CL4746.Contig1_All	Desiccation	2.97063	0.00776731
CL8038.Contig1_All	Desiccation	2.94678	2.73832e-06
Unigene10567_All	Desiccation	2.93941	0.00040973
CL2596.Contig2_All	Desiccation	2.93598	0.000312822
CL3675.Contig5_All	Desiccation	2.93071	0.00130687
CL7519.Contig1_All	Desiccation	2.92868	7.78896e-05
CL7272.Contig1_All	Desiccation	2.92851	0.00331293
CL4389.Contig1_All	Desiccation	2.92574	1.22357e-05
CL1801.Contig2_All	Desiccation	2.92235	2.02266e-05
CL3919.Contig4_All	Desiccation	2.91386	0.00014524
CL2096.Contig1_All	Desiccation	2.89853	0.000179353
CL5578.Contig2_All	Desiccation	2.89819	6.1907e-06
Unigene3887_All	Desiccation	2.88713	2.79544e-07
CL358.Contig4_All	Desiccation	2.88102	0.00065007
Unigene2780_All	Desiccation	2.88001	8.6788e-07
Unigene3875_All	Desiccation	2.87293	8.64468e-05
CL8211.Contig1_All	Desiccation	2.87138	2.9514e-07
Unigene9348_All	Desiccation	2.86903	0.0023027
CL8607.Contig1_All	Desiccation	2.86597	9.18481e-05
CL381.Contig3_All	Desiccation	2.86548	0.000666696
CL6949.Contig3_All	Desiccation	2.85829	9.96572e-05
CL7009.Contig1_All	Desiccation	2.85491	0.00207513
CL3900.Contig4_All	Desiccation	2.84843	0.00114297
CL6365.Contig1_All	Desiccation	2.84414	6.51861e-06
CL7709.Contig1_All	Desiccation	2.84166	6.60812e-07
CL112.Contig1_All	Desiccation	2.84124	1.57093e-08
CL3168.Contig1_All	Desiccation	2.8345	6.01246e-05
Unigene6035_All	Desiccation	2.8254	2.12467e-07
CL1166.Contig1_All	Desiccation	2.81716	0.00909775
CL7842.Contig2_All	Desiccation	2.81382	2.75036e-05
CL3921.Contig2_All	Desiccation	2.81343	0.000456366
CL8352.Contig2_All	Desiccation	2.81307	0.000787697
CL3829.Contig1_All	Desiccation	2.81024	1.51291e-05
CL4641.Contig1_All	Desiccation	2.79533	1.89298e-06
CL5950.Contig1_All	Desiccation	2.79163	8.74563e-08
Unigene211_All	Desiccation	2.78491	0.0245299
CL2639.Contig2_All	Desiccation	2.7795	0.000200619
CL6614.Contig1_All	Desiccation	2.77886	0.000137084
CL5160.Contig1_All	Desiccation	2.7751	5.10087e-06
CL6328.Contig2_All	Desiccation	2.7711	2.84913e-05
Unigene347_All	Desiccation	2.76456	1.23659e-05
Unigene4977_All	Desiccation	2.75664	6.59779e-05
Unigene9655_All	Desiccation	2.75631	8.57393e-05
CL8476.Contig1_All	Desiccation	2.75534	0.00217779
CL3311.Contig2_All	Desiccation	2.7547	1.2195e-07
CL3700.Contig1_All	Desiccation	2.75136	0.0100953
Unigene436_All	Desiccation	2.74981	1.09211e-07
CL339.Contig3_All	Desiccation	2.74804	1.50983e-05
CL3640.Contig2_All	Desiccation	2.74668	1.72492e-05
CL5533.Contig2_All	Desiccation	2.73242	0.000138487
CL7109.Contig1_All	Desiccation	2.70723	0.000268491
CL6672.Contig1_All	Desiccation	2.70708	5.10182e-05
CL4562.Contig2_All	Desiccation	2.70501	4.82792e-05
CL1994.Contig1_All	Desiccation	2.70165	0.00298873
Unigene8526_All	Desiccation	2.69985	9.83086e-06
Unigene1406_All	Desiccation	2.69902	7.35523e-05
CL8665.Contig2_All	Desiccation	2.69743	5.36993e-06
CL755.Contig1_All	Desiccation	2.69335	0.000132492
CL8130.Contig2_All	Desiccation	2.68295	0.00558859
CL2524.Contig1_All	Desiccation	2.6807	0.000551489
CL1463.Contig2_All	Desiccation	2.67937	2.15738e-05
Unigene1615_All	Desiccation	2.67205	6.37983e-06
CL5115.Contig1_All	Desiccation	2.67077	5.07109e-05
CL8405.Contig1_All	Desiccation	2.66596	2.31618e-06
Unigene3914_All	Desiccation	2.66297	8.51702e-07
CL2479.Contig5_All	Desiccation	2.65909	0.00181621
CL3360.Contig2_All	Desiccation	2.65266	6.48699e-07
CL3064.Contig1_All	Desiccation	2.64931	0.012181
Unigene1465_All	Desiccation	2.64591	0.00169258
CL608.Contig3_All	Desiccation	2.63484	0.0118666
CL1442.Contig1_All	Desiccation	2.62092	5.32009e-06
Unigene1595_All	Desiccation	2.61832	0.000165532
Unigene7130_All	Desiccation	2.61651	3.70807e-06
CL7297.Contig2_All	Desiccation	2.61618	0.00137569
CL5767.Contig1_All	Desiccation	2.61491	8.33164e-07
CL4798.Contig4_All	Desiccation	2.60586	0.00158408
Unigene7245_All	Desiccation	2.60197	0.0017321
CL5443.Contig1_All	Desiccation	2.59887	1.38175e-05
Unigene7302_All	Desiccation	2.5963	4.09518e-07
CL5837.Contig2_All	Desiccation	2.59462	3.8208e-06
CL7710.Contig1_All	Desiccation	2.59438	3.23742e-07
CL5328.Contig1_All	Desiccation	2.59234	0.000107873
Unigene7127_All	Desiccation	2.58483	0.000290129
CL431.Contig1_All	Desiccation	2.5679	3.94712e-08
CL1387.Contig4_All	Desiccation	2.56155	0.000402341
CL425.Contig1_All	Desiccation	2.56106	9.92244e-06
CL6906.Contig1_All	Desiccation	2.56003	0.000103048
Unigene6149_All	Desiccation	2.55324	1.61671e-06
CL6035.Contig1_All	Desiccation	2.55177	0.00877119
CL1273.Contig2_All	Desiccation	2.55095	5.6229e-07
CL1864.Contig1_All	Desiccation	2.5471	0.000837873
CL1734.Contig1_All	Desiccation	2.53984	0.00457007
CL8650.Contig1_All	Desiccation	2.53758	0.000823141
CL4988.Contig1_All	Desiccation	2.53524	0.00111419
CL8653.Contig1_All	Desiccation	2.52878	0.0226619
Unigene1561_All	Desiccation	2.5243	4.05479e-05
Unigene399_All	Desiccation	2.50229	1.0384e-06
CL5881.Contig3_All	Desiccation	2.49926	2.20822e-06
CL6722.Contig2_All	Desiccation	2.49843	2.44329e-06
Unigene1452_All	Desiccation	2.49581	0.00368119
Unigene9658_All	Desiccation	2.49559	2.02714e-05
CL2928.Contig1_All	Desiccation	2.49469	5.18063e-06
Unigene10897_All	Desiccation	2.49242	0.000177825
CL8199.Contig1_All	Desiccation	2.49022	3.33841e-07
CL2915.Contig3_All	Desiccation	2.48668	0.0223291
CL1906.Contig2_All	Desiccation	2.47562	0.00701086
Unigene8206_All	Desiccation	2.47515	0.00022307
CL7722.Contig1_All	Desiccation	2.46687	6.92369e-06
CL8721.Contig1_All	Desiccation	2.4645	1.59647e-05
Unigene8176_All	Desiccation	2.46337	0.000538858
CL5363.Contig2_All	Desiccation	2.46123	8.2664e-06
Unigene1645_All	Desiccation	2.4612	6.83253e-07
CL649.Contig1_All	Desiccation	2.45411	7.28642e-05
Unigene9518_All	Desiccation	2.44831	0.000703667
CL2219.Contig1_All	Desiccation	2.44814	9.64214e-06
Unigene7682_All	Desiccation	2.44664	0.025717
CL111.Contig2_All	Desiccation	2.44533	1.34961e-05
CL160.Contig6_All	Desiccation	2.43887	8.73756e-07
Unigene364_All	Desiccation	2.4359	0.000764547
CL5792.Contig2_All	Desiccation	2.43437	2.54539e-05
CL2321.Contig1_All	Desiccation	2.43234	5.11662e-07
Unigene9357_All	Desiccation	2.43089	1.92286e-05
Unigene8509_All	Desiccation	2.42616	2.29936e-05
Unigene4987_All	Desiccation	2.4233	0.00180151
CL103.Contig2_All	Desiccation	2.42168	2.29437e-05
CL2975.Contig3_All	Desiccation	2.41725	2.68511e-05
Unigene1627_All	Desiccation	2.41611	0.000105297
CL4976.Contig2_All	Desiccation	2.41507	0.0249361
Unigene1167_All	Desiccation	2.413	0.000183661
CL7540.Contig1_All	Desiccation	2.40924	0.000937486
CL1111.Contig3_All	Desiccation	2.40561	2.4613e-05
CL1456.Contig3_All	Desiccation	2.40126	0.0029704
CL2092.Contig1_All	Desiccation	2.40013	2.46783e-06
CL5884.Contig1_All	Desiccation	2.3987	0.0126303
CL5253.Contig1_All	Desiccation	2.38883	0.000112194
CL8848.Contig1_All	Desiccation	2.38649	0.000541561
CL2378.Contig1_All	Desiccation	2.38402	7.17861e-06
Unigene2688_All	Desiccation	2.37638	0.00384417
CL729.Contig1_All	Desiccation	2.37605	0.000357101
CL5589.Contig1_All	Desiccation	2.37508	6.33358e-05
CL339.Contig6_All	Desiccation	2.37148	0.0019577
CL4696.Contig2_All	Desiccation	2.37045	0.00252121
Unigene219_All	Desiccation	2.36409	0.0174978
CL1586.Contig3_All	Desiccation	2.36147	9.74719e-07
Unigene3915_All	Desiccation	2.3592	1.34543e-06
Unigene4855_All	Desiccation	2.35909	0.000429309
CL6264.Contig1_All	Desiccation	2.35291	2.42606e-05
CL7345.Contig2_All	Desiccation	2.34912	6.03331e-06
Unigene9396_All	Desiccation	2.34257	9.41988e-07
CL8407.Contig2_All	Desiccation	2.34095	0.00257724
CL1526.Contig1_All	Desiccation	2.34016	2.85773e-05
Unigene7241_All	Desiccation	2.33425	3.7117e-06
CL1407.Contig1_All	Desiccation	2.33321	3.40452e-05
CL8176.Contig2_All	Desiccation	2.33048	0.0158455
CL5472.Contig1_All	Desiccation	2.31712	0.000382118
CL2258.Contig2_All	Desiccation	2.3142	0.0111022
CL4837.Contig2_All	Desiccation	2.31023	2.38379e-06
CL910.Contig1_All	Desiccation	2.30721	0.00575372
CL2879.Contig1_All	Desiccation	2.30458	0.00495969
CL906.Contig1_All	Desiccation	2.30354	6.85795e-08
CL8235.Contig1_All	Desiccation	2.29528	1.41843e-05
Unigene8462_All	Desiccation	2.29043	6.13419e-06
CL6592.Contig1_All	Desiccation	2.28861	8.25962e-05
CL4976.Contig4_All	Desiccation	2.28513	1.05284e-06
CL1673.Contig1_All	Desiccation	2.28298	1.21564e-05
CL4547.Contig1_All	Desiccation	2.28094	2.4394e-06
CL4703.Contig1_All	Desiccation	2.2795	0.0031704
CL8076.Contig1_All	Desiccation	2.27842	6.60598e-06
CL711.Contig2_All	Desiccation	2.27785	3.4424e-05
CL168.Contig1_All	Desiccation	2.27197	0.000211249
CL7718.Contig1_All	Desiccation	2.27058	0.00045994
CL2548.Contig2_All	Desiccation	2.2701	4.95462e-06
Unigene5929_All	Desiccation	2.26958	1.09426e-05
CL8380.Contig2_All	Desiccation	2.26789	3.23666e-07
CL277.Contig1_All	Desiccation	2.26747	0.000176212
Unigene10515_All	Desiccation	2.26329	0.00257395
CL884.Contig1_All	Desiccation	2.26031	0.0100273
CL1591.Contig1_All	Desiccation	2.25547	7.3265e-06
CL6396.Contig1_All	Desiccation	2.25498	0.00284132
Unigene2873_All	Desiccation	2.2527	2.75677e-06
CL2093.Contig2_All	Desiccation	2.25031	0.000108786
CL1137.Contig3_All	Desiccation	2.25001	0.00138378
Unigene7_All	Desiccation	2.2489	0.00573025
Unigene1397_All	Desiccation	2.24873	2.83303e-06
CL5390.Contig2_All	Desiccation	2.24321	1.12016e-05
CL5792.Contig1_All	Desiccation	2.2343	3.48274e-07
CL7147.Contig2_All	Desiccation	2.23034	0.00780747
CL2483.Contig2_All	Desiccation	2.22808	0.00052702
CL7903.Contig2_All	Desiccation	2.226	0.000323538
Unigene6100_All	Desiccation	2.22421	0.00343436
CL2371.Contig1_All	Desiccation	2.2205	0.00225866
Unigene4947_All	Desiccation	2.21973	0.00222346
CL3782.Contig2_All	Desiccation	2.21819	0.00880912
CL886.Contig2_All	Desiccation	2.2175	3.07548e-06
CL1341.Contig1_All	Desiccation	2.21699	0.000189597
CL8561.Contig1_All	Desiccation	2.20777	0.00138562
CL643.Contig1_All	Desiccation	2.20739	0.000100976
CL329.Contig1_All	Desiccation	2.20713	4.63727e-07
Unigene1661_All	Desiccation	2.20676	2.79673e-06
Unigene3361_All	Desiccation	2.2033	0.000537726
CL6373.Contig2_All	Desiccation	2.19852	8.50623e-06
CL4005.Contig11_All	Desiccation	2.19295	0.000408522
CL6588.Contig2_All	Desiccation	2.1927	0.00883192
CL4410.Contig1_All	Desiccation	2.19201	0.000468309
CL3672.Contig1_All	Desiccation	2.18902	2.83043e-05
CL1474.Contig2_All	Desiccation	2.18804	5.53038e-05
Unigene8522_All	Desiccation	2.1795	1.72594e-06
Unigene1612_All	Desiccation	2.17389	0.00123426
CL1665.Contig1_All	Desiccation	2.16896	0.00114795
CL4607.Contig1_All	Desiccation	2.16752	4.09409e-06
CL2157.Contig3_All	Desiccation	2.16492	8.26195e-06
CL1474.Contig1_All	Desiccation	2.15483	2.33015e-05
CL6439.Contig1_All	Desiccation	2.14948	2.05813e-05
Unigene9505_All	Desiccation	2.14915	0.0199622
CL6282.Contig2_All	Desiccation	2.14575	3.18953e-06
Unigene4912_All	Desiccation	2.14395	0.00335365
CL6641.Contig3_All	Desiccation	2.1431	0.00199998
CL3589.Contig1_All	Desiccation	2.13548	0.000140527
CL6450.Contig1_All	Desiccation	2.1352	0.000519982
CL6685.Contig1_All	Desiccation	2.13206	4.37315e-06
Unigene1668_All	Desiccation	2.12927	3.50858e-05
CL2195.Contig1_All	Desiccation	2.12754	0.000155571
CL434.Contig9_All	Desiccation	2.12751	6.99599e-05
CL8523.Contig1_All	Desiccation	2.1266	2.87211e-05
Unigene10684_All	Desiccation	2.12476	1.06244e-05
CL753.Contig4_All	Desiccation	2.12245	0.000162722
CL12.Contig3_All	Desiccation	2.12084	0.000252583
CL5332.Contig1_All	Desiccation	2.11914	0.00023769
CL962.Contig2_All	Desiccation	2.11833	3.39871e-05
CL633.Contig1_All	Desiccation	2.11783	0.000121199
CL6558.Contig3_All	Desiccation	2.11758	0.000429839
CL7797.Contig1_All	Desiccation	2.11438	0.019694
CL3782.Contig1_All	Desiccation	2.11307	0.0223034
CL4779.Contig2_All	Desiccation	2.10764	0.000667362
CL1860.Contig1_All	Desiccation	2.10756	5.3072e-05
CL2557.Contig2_All	Desiccation	2.10047	3.99717e-05
CL5899.Contig1_All	Desiccation	2.09886	0.000189666
CL4347.Contig2_All	Desiccation	2.09735	2.96247e-05
CL5638.Contig3_All	Desiccation	2.08748	0.00010364
CL5415.Contig3_All	Desiccation	2.08719	7.9922e-05
CL3603.Contig1_All	Desiccation	2.08694	3.06462e-07
CL1411.Contig1_All	Desiccation	2.08624	1.33595e-08
Unigene8436_All	Desiccation	2.0858	9.89857e-05
CL8445.Contig1_All	Desiccation	2.08555	0.000467539
CL7271.Contig2_All	Desiccation	2.0833	5.56388e-06
CL8935.Contig1_All	Desiccation	2.08179	7.31856e-05
Unigene5022_All	Desiccation	2.08073	0.000137907
CL911.Contig1_All	Desiccation	2.07995	0.000196551
Unigene9727_All	Desiccation	2.07704	1.55215e-05
Unigene2689_All	Desiccation	2.07569	3.57041e-06
CL1.Contig3_All	Desiccation	2.07182	0.000727566
CL1715.Contig1_All	Desiccation	2.07004	1.48089e-05
CL6153.Contig3_All	Desiccation	2.06634	0.00322191
CL2344.Contig3_All	Desiccation	2.06262	2.5786e-06
Unigene2496_All	Desiccation	2.05635	0.00240482
CL1808.Contig1_All	Desiccation	2.0548	1.07539e-05
CL5561.Contig1_All	Desiccation	2.05463	0.00366726
CL3814.Contig3_All	Desiccation	2.05369	0.0145256
CL6153.Contig1_All	Desiccation	2.05224	0.0023443
CL4422.Contig1_All	Desiccation	2.05036	1.56697e-05
CL5659.Contig1_All	Desiccation	2.0498	0.00339066
CL2593.Contig1_All	Desiccation	2.04454	0.0112805
CL8837.Contig1_All	Desiccation	2.04176	0.00462971
CL1480.Contig1_All	Desiccation	2.04114	0.00243246
CL6012.Contig1_All	Desiccation	2.04097	8.34267e-05
CL169.Contig2_All	Desiccation	2.04087	0.0144753
CL3340.Contig1_All	Desiccation	2.03861	0.000874881
CL1056.Contig1_All	Desiccation	2.0355	1.56411e-05
Unigene3782_All	Desiccation	2.0353	0.00570102
CL5650.Contig1_All	Desiccation	2.03425	0.000532414
CL6328.Contig1_All	Desiccation	2.03009	1.12166e-05
Unigene9409_All	Desiccation	2.02885	1.12145e-06
CL7589.Contig3_All	Desiccation	2.02756	4.51115e-05
CL8524.Contig2_All	Desiccation	2.02722	2.10022e-06
Unigene1694_All	Desiccation	2.02245	0.00127753
CL7813.Contig2_All	Desiccation	2.02054	0.00497995
Unigene7238_All	Desiccation	2.01913	7.37224e-05
CL1627.Contig1_All	Desiccation	2.0171	1.4329e-06
CL1071.Contig2_All	Desiccation	2.01517	8.66313e-06
CL1020.Contig4_All	Desiccation	2.01385	0.000130918
CL271.Contig2_All	Desiccation	2.01295	0.00308373
CL4392.Contig1_All	Desiccation	2.01222	0.00337222
CL4779.Contig1_All	Desiccation	2.01154	0.000840363
CL4375.Contig1_All	Desiccation	2.00852	0.00222002
CL3186.Contig1_All	Desiccation	2.00758	6.26837e-06
Unigene8205_All	Desiccation	2.00259	8.55066e-05
CL6335.Contig2_All	Desiccation	2.0016	0.0179317
Unigene6132_All	Desiccation	2.0013	0.00114735
CL7419.Contig1_All	Desiccation	1.9997	1.20991e-05
CL7891.Contig1_All	Desiccation	1.99787	9.40349e-06
CL3613.Contig1_All	Desiccation	1.99025	0.00986813
Unigene3893_All	Desiccation	1.98917	0.000531519
CL5550.Contig1_All	Desiccation	1.98727	0.00554423
CL2916.Contig1_All	Desiccation	1.9867	3.69421e-06
Unigene7268_All	Desiccation	1.98497	7.61589e-05
Unigene2778_All	Desiccation	1.98235	1.0607e-05
CL3011.Contig1_All	Desiccation	1.98201	0.0228166
CL4472.Contig1_All	Desiccation	1.98097	0.000406352
CL2610.Contig3_All	Desiccation	1.97903	0.000290562
CL6596.Contig4_All	Desiccation	1.9769	5.08114e-05
CL8870.Contig1_All	Desiccation	1.9768	2.10779e-05
CL3773.Contig1_All	Desiccation	1.97622	0.00632019
CL6021.Contig5_All	Desiccation	1.97575	0.0102506
CL2013.Contig1_All	Desiccation	1.97276	0.00096497
CL2934.Contig1_All	Desiccation	1.97116	3.20204e-06
CL7449.Contig1_All	Desiccation	1.96755	1.0785e-05
Unigene7298_All	Desiccation	1.96516	5.09386e-06
Unigene1538_All	Desiccation	1.96364	0.0147409
CL3035.Contig1_All	Desiccation	1.96299	6.86774e-06
CL3692.Contig4_All	Desiccation	1.95893	0.00303227
CL1813.Contig4_All	Desiccation	1.95644	0.000117875
CL8453.Contig1_All	Desiccation	1.95147	0.00334271
CL4700.Contig1_All	Desiccation	1.94931	0.00139221
Unigene1764_All	Desiccation	1.94725	0.000471795
Unigene157_All	Desiccation	1.9459	2.11312e-06
CL7603.Contig2_All	Desiccation	1.943	0.0184628
CL1462.Contig5_All	Desiccation	1.93803	0.00245408
CL5063.Contig2_All	Desiccation	1.93269	1.05495e-05
CL8368.Contig1_All	Desiccation	1.92713	4.38658e-06
CL1368.Contig1_All	Desiccation	1.925	2.80356e-06
CL183.Contig5_All	Desiccation	1.92485	5.28495e-05
CL6651.Contig5_All	Desiccation	1.92332	4.06624e-07
Unigene10605_All	Desiccation	1.92211	0.00417392
Unigene8473_All	Desiccation	1.92192	2.89825e-07
Unigene241_All	Desiccation	1.91923	1.35411e-05
CL128.Contig3_All	Desiccation	1.91617	0.0006691
CL2312.Contig4_All	Desiccation	1.9127	0.000567461
CL2675.Contig1_All	Desiccation	1.90841	3.5839e-06
CL3505.Contig2_All	Desiccation	1.90831	0.00270503
CL3986.Contig1_All	Desiccation	1.90766	0.00022252
CL2892.Contig1_All	Desiccation	1.90709	0.00104302
Unigene8373_All	Desiccation	1.89844	0.000859314
CL3883.Contig1_All	Desiccation	1.89703	0.000469483
CL7333.Contig4_All	Desiccation	1.89387	0.0242105
Unigene4714_All	Desiccation	1.89368	0.00752478
CL4929.Contig1_All	Desiccation	1.89356	6.84355e-06
CL2975.Contig2_All	Desiccation	1.89303	4.59906e-05
CL3040.Contig1_All	Desiccation	1.8915	0.00547064
Unigene4992_All	Desiccation	1.89111	0.0020283
CL8411.Contig1_All	Desiccation	1.89106	4.21124e-05
CL3244.Contig1_All	Desiccation	1.8873	0.0158245
CL7708.Contig1_All	Desiccation	1.88484	4.45635e-07
CL1973.Contig2_All	Desiccation	1.8795	0.00110843
CL3410.Contig2_All	Desiccation	1.87536	0.00374154
CL744.Contig1_All	Desiccation	1.86933	0.0068047
Unigene6203_All	Desiccation	1.86794	9.23157e-05
CL3124.Contig4_All	Desiccation	1.86686	2.85899e-07
Unigene5128_All	Desiccation	1.86532	0.017955
CL5075.Contig1_All	Desiccation	1.8641	4.14507e-06
CL2015.Contig1_All	Desiccation	1.86256	1.55376e-05
CL895.Contig3_All	Desiccation	1.85323	6.2517e-07
CL4223.Contig3_All	Desiccation	1.85129	0.0104191
CL5390.Contig1_All	Desiccation	1.84994	5.63629e-06
CL5659.Contig2_All	Desiccation	1.84777	0.00164067
CL1215.Contig5_All	Desiccation	1.83828	0.000156277
CL229.Contig1_All	Desiccation	1.83248	8.89543e-05
CL1625.Contig1_All	Desiccation	1.83166	0.000544652
CL1585.Contig2_All	Desiccation	1.83112	0.00221009
CL5415.Contig1_All	Desiccation	1.82961	0.000292006
CL5655.Contig1_All	Desiccation	1.82693	0.0220125
CL489.Contig7_All	Desiccation	1.81953	5.6173e-05
CL499.Contig1_All	Desiccation	1.81236	6.12372e-05
CL4634.Contig2_All	Desiccation	1.81174	0.00450353
CL5470.Contig1_All	Desiccation	1.80876	3.55476e-06
Unigene6316_All	Desiccation	1.80063	0.00257013
CL3454.Contig2_All	Desiccation	1.79956	0.00200077
CL8347.Contig1_All	Desiccation	1.79665	2.17331e-05
CL531.Contig1_All	Desiccation	1.79231	8.82017e-05
CL2172.Contig1_All	Desiccation	1.79188	4.24559e-05
Unigene3892_All	Desiccation	1.78646	0.000148259
CL6649.Contig1_All	Desiccation	1.7843	4.74419e-06
CL6724.Contig1_All	Desiccation	1.78308	0.0184827
Unigene1634_All	Desiccation	1.78197	5.85719e-05
CL7155.Contig1_All	Desiccation	1.78008	0.000390855
CL1789.Contig9_All	Desiccation	1.77917	0.00106519
Unigene9570_All	Desiccation	1.77739	2.04881e-07
CL1092.Contig1_All	Desiccation	1.77654	3.90768e-05
Unigene1315_All	Desiccation	1.77388	1.51646e-05
CL3804.Contig3_All	Desiccation	1.77338	2.48511e-05
CL4756.Contig1_All	Desiccation	1.77219	1.22555e-06
CL4299.Contig1_All	Desiccation	1.77163	0.00450704
Unigene6172_All	Desiccation	1.76945	0.000126165
CL4510.Contig4_All	Desiccation	1.7694	5.17436e-05
CL6723.Contig2_All	Desiccation	1.76069	1.65254e-06
Unigene10731_All	Desiccation	1.75904	3.82033e-05
CL1753.Contig1_All	Desiccation	1.75751	2.20352e-05
Unigene2756_All	Desiccation	1.75661	0.00135298
CL4312.Contig1_All	Desiccation	1.75154	0.00265839
CL7318.Contig1_All	Desiccation	1.74921	0.000111758
Unigene1490_All	Desiccation	1.74551	8.65219e-05
CL2084.Contig1_All	Desiccation	1.74314	4.7892e-05
Unigene7311_All	Desiccation	1.7405	0.000404639
CL5527.Contig1_All	Desiccation	1.73856	8.19875e-06
Unigene387_All	Desiccation	1.7385	6.93785e-05
Unigene6171_All	Desiccation	1.73758	7.05544e-05
CL3734.Contig2_All	Desiccation	1.73683	0.0003414
Unigene4643_All	Desiccation	1.73549	4.34356e-05
Unigene332_All	Desiccation	1.73429	0.00591707
Unigene433_All	Desiccation	1.73376	0.000335596
Unigene2801_All	Desiccation	1.73373	0.000705322
CL4271.Contig5_All	Desiccation	1.73159	5.54525e-05
CL7354.Contig1_All	Desiccation	1.73066	1.04234e-05
CL7903.Contig1_All	Desiccation	1.72848	0.0012817
Unigene5853_All	Desiccation	1.7275	0.000130975
CL6088.Contig2_All	Desiccation	1.7264	0.000725983
CL8696.Contig1_All	Desiccation	1.72583	7.56078e-05
Unigene8220_All	Desiccation	1.72557	0.000593131
CL1506.Contig1_All	Desiccation	1.72444	0.00476686
CL5670.Contig1_All	Desiccation	1.72344	0.000656883
CL3223.Contig2_All	Desiccation	1.72331	5.17559e-05
CL1484.Contig3_All	Desiccation	1.72211	0.000481975
CL1457.Contig4_All	Desiccation	1.71958	0.00119395
CL1053.Contig1_All	Desiccation	1.71842	1.64461e-05
CL2239.Contig2_All	Desiccation	1.71793	3.12239e-06
CL6856.Contig1_All	Desiccation	1.71774	0.0181577
Unigene1673_All	Desiccation	1.7129	0.00403684
CL1996.Contig3_All	Desiccation	1.71103	8.41666e-06
Unigene5800_All	Desiccation	1.70886	0.00010335
CL1160.Contig1_All	Desiccation	1.70756	5.35531e-05
CL3419.Contig1_All	Desiccation	1.70613	1.38374e-06
CL1960.Contig4_All	Desiccation	1.70595	0.000843612
Unigene1534_All	Desiccation	1.70405	0.000583751
CL8823.Contig1_All	Desiccation	1.70303	3.84132e-07
CL3784.Contig3_All	Desiccation	1.69876	5.72724e-05
CL5097.Contig1_All	Desiccation	1.6968	0.000274746
CL6005.Contig1_All	Desiccation	1.69676	0.0256437
Unigene8461_All	Desiccation	1.69238	2.77922e-05
CL2757.Contig1_All	Desiccation	1.69025	3.49862e-05
Unigene251_All	Desiccation	1.68984	0.00022542
CL760.Contig4_All	Desiccation	1.68909	2.58785e-05
CL4070.Contig2_All	Desiccation	1.68895	0.000660199
Unigene1660_All	Desiccation	1.68825	0.0243981
Unigene538_All	Desiccation	1.68732	1.00201e-05
CL6711.Contig6_All	Desiccation	1.68684	0.000257
CL1622.Contig2_All	Desiccation	1.68653	0.00358528
Unigene6199_All	Desiccation	1.68493	0.000119977
CL1487.Contig6_All	Desiccation	1.68342	0.000384671
CL5050.Contig3_All	Desiccation	1.67557	1.89761e-07
Unigene10775_All	Desiccation	1.67372	0.00411963
CL1462.Contig3_All	Desiccation	1.67302	0.00459704
CL7048.Contig1_All	Desiccation	1.67276	0.000272497
Unigene3923_All	Desiccation	1.6718	0.000272747
CL4685.Contig5_All	Desiccation	1.67028	0.00125673
CL5467.Contig1_All	Desiccation	1.66925	0.000130998
CL3431.Contig2_All	Desiccation	1.66883	7.68012e-05
Unigene99_All	Desiccation	1.66433	6.4954e-05
Unigene8443_All	Desiccation	1.66423	1.86262e-05
CL5385.Contig4_All	Desiccation	1.66264	0.00052236
CL4306.Contig1_All	Desiccation	1.66112	0.000944058
CL2093.Contig1_All	Desiccation	1.65782	6.75978e-05
Unigene1178_All	Desiccation	1.65779	0.0122301
Unigene3725_All	Desiccation	1.65638	0.0033958
CL5415.Contig6_All	Desiccation	1.65577	2.13241e-05
CL3966.Contig2_All	Desiccation	1.65413	0.00452672
CL421.Contig3_All	Desiccation	1.65082	6.53938e-05
Unigene1505_All	Desiccation	1.65024	0.00078888
Unigene8359_All	Desiccation	1.64393	0.000240911
CL7894.Contig1_All	Desiccation	1.64202	5.6964e-05
CL5741.Contig1_All	Desiccation	1.64183	2.02892e-05
CL4969.Contig1_All	Desiccation	1.63422	7.97692e-05
CL4471.Contig1_All	Desiccation	1.63403	5.74291e-05
CL5368.Contig1_All	Desiccation	1.63065	0.000159224
CL8692.Contig2_All	Desiccation	1.6292	9.30031e-05
Unigene4015_All	Desiccation	1.62757	1.39605e-05
Unigene2416_All	Desiccation	1.62561	1.12616e-05
Unigene6925_All	Desiccation	1.62162	0.00922706
CL881.Contig1_All	Desiccation	1.61968	8.05793e-05
CL5911.Contig1_All	Desiccation	1.61932	0.000446848
CL171.Contig1_All	Desiccation	1.6122	0.000323074
Unigene8407_All	Desiccation	1.6117	0.0155476
CL6389.Contig1_All	Desiccation	1.61078	0.000197763
CL7018.Contig1_All	Desiccation	1.61041	0.00011547
CL3367.Contig1_All	Desiccation	1.60849	0.00539375
CL867.Contig1_All	Desiccation	1.60672	0.000361986
CL5877.Contig1_All	Desiccation	1.60562	0.00229599
CL7648.Contig2_All	Desiccation	1.60529	0.0029209
CL6088.Contig1_All	Desiccation	1.60446	0.00763319
CL920.Contig2_All	Desiccation	1.60409	4.36443e-06
CL5923.Contig1_All	Desiccation	1.60369	2.23013e-05
Unigene3891_All	Desiccation	1.6002	0.00141321
CL702.Contig1_All	Desiccation	1.60006	0.00162587
CL118.Contig6_All	Desiccation	1.59721	0.0217248
Unigene3934_All	Desiccation	1.59611	1.33103e-05
CL7609.Contig1_All	Desiccation	1.59303	0.000730239
CL392.Contig1_All	Desiccation	1.59188	0.0259665
CL8488.Contig1_All	Desiccation	1.59	7.99823e-05
CL2729.Contig4_All	Desiccation	1.58987	1.07927e-05
CL957.Contig2_All	Desiccation	1.58931	0.0108109
CL7463.Contig1_All	Desiccation	1.588	0.0065092
CL3776.Contig1_All	Desiccation	1.58733	0.000202319
CL8903.Contig1_All	Desiccation	1.58453	0.0150002
CL4956.Contig1_All	Desiccation	1.5762	0.000133839
CL7290.Contig1_All	Desiccation	1.57318	1.49688e-05
Unigene8435_All	Desiccation	1.57284	0.000261084
CL8865.Contig1_All	Desiccation	1.56968	0.00029474
CL4968.Contig1_All	Desiccation	1.56924	8.18342e-05
CL4662.Contig1_All	Desiccation	1.56848	0.00137957
Unigene3960_All	Desiccation	1.56689	0.0217597
CL8297.Contig1_All	Desiccation	1.56621	8.8999e-06
CL5465.Contig2_All	Desiccation	1.56331	0.000370112
CL4773.Contig1_All	Desiccation	1.56077	1.26204e-06
Unigene8257_All	Desiccation	1.56049	8.99877e-06
CL1260.Contig7_All	Desiccation	1.5601	9.40236e-05
CL483.Contig10_All	Desiccation	1.55922	0.00202516
CL7512.Contig3_All	Desiccation	1.55805	1.42228e-06
Unigene8387_All	Desiccation	1.55778	4.55715e-05
Unigene8481_All	Desiccation	1.55767	2.18644e-05
CL6206.Contig2_All	Desiccation	1.55745	6.724e-06
CL8088.Contig1_All	Desiccation	1.55367	0.0210917
CL474.Contig1_All	Desiccation	1.5491	0.000383989
Unigene1623_All	Desiccation	1.54847	0.000150278
CL2825.Contig3_All	Desiccation	1.54746	0.00115065
CL1946.Contig1_All	Desiccation	1.54704	1.35233e-05
CL2025.Contig2_All	Desiccation	1.54629	0.000211968
CL7457.Contig2_All	Desiccation	1.54592	6.11295e-05
CL8117.Contig2_All	Desiccation	1.54145	0.00594894
CL1509.Contig3_All	Desiccation	1.53972	0.00326125
Unigene199_All	Desiccation	1.53895	0.000951295
CL4033.Contig1_All	Desiccation	1.53806	9.37213e-06
CL1814.Contig2_All	Desiccation	1.53796	2.31538e-05
Unigene7099_All	Desiccation	1.53791	0.0118787
Unigene2770_All	Desiccation	1.5376	0.000207004
Unigene5047_All	Desiccation	1.53443	7.84921e-06
CL2250.Contig2_All	Desiccation	1.53404	6.88963e-06
CL5781.Contig3_All	Desiccation	1.53272	8.12184e-05
CL8659.Contig1_All	Desiccation	1.53221	0.000351254
CL6198.Contig1_All	Desiccation	1.53191	4.44168e-05
CL7263.Contig2_All	Desiccation	1.53027	0.000763938
CL6764.Contig1_All	Desiccation	1.52425	0.000207774
Unigene7282_All	Desiccation	1.5221	3.45568e-05
CL7468.Contig1_All	Desiccation	1.52144	0.000286823
CL3954.Contig4_All	Desiccation	1.5205	0.000251047
CL188.Contig3_All	Desiccation	1.5199	7.16388e-05
CL8410.Contig2_All	Desiccation	1.51568	0.000744333
CL1088.Contig1_All	Desiccation	1.51546	0.00959083
CL1280.Contig1_All	Desiccation	1.51388	7.04724e-06
CL7103.Contig2_All	Desiccation	1.51318	6.77127e-07
CL964.Contig3_All	Desiccation	1.51275	0.000680843
CL1862.Contig5_All	Desiccation	1.51134	0.00036901
CL3052.Contig1_All	Desiccation	1.5102	0.00117564
CL5275.Contig1_All	Desiccation	1.50938	2.64646e-06
CL8837.Contig2_All	Desiccation	1.50832	9.72033e-05
CL1605.Contig3_All	Desiccation	1.50508	0.00278521
Unigene2440_All	Desiccation	1.50245	2.37359e-05
CL3824.Contig1_All	Desiccation	1.49912	0.000161128
Unigene3629_All	Desiccation	1.49847	0.0188889
CL747.Contig3_All	Desiccation	1.498	2.35114e-06
CL3417.Contig1_All	Desiccation	1.49486	0.00672098
Unigene1658_All	Desiccation	1.49429	0.000570952
CL1140.Contig5_All	Desiccation	1.49039	0.0077243
Unigene6982_All	Desiccation	1.48972	0.00337965
Unigene10734_All	Desiccation	1.48829	0.000459823
Unigene10773_All	Desiccation	1.4837	0.000161317
CL2733.Contig4_All	Desiccation	1.47951	0.000137618
CL489.Contig10_All	Desiccation	1.47763	0.0230757
Unigene3651_All	Desiccation	1.4775	0.00286436
CL5251.Contig1_All	Desiccation	1.47719	0.00868512
CL5065.Contig1_All	Desiccation	1.47656	0.00182844
Unigene7033_All	Desiccation	1.47292	0.000315987
CL7577.Contig3_All	Desiccation	1.47133	0.000489155
CL7520.Contig2_All	Desiccation	1.4701	5.27272e-05
Unigene7056_All	Desiccation	1.4674	0.000909765
CL677.Contig1_All	Desiccation	1.46635	0.00286796
Unigene9690_All	Desiccation	1.46576	0.000144989
CL7241.Contig1_All	Desiccation	1.46547	0.000306318
Unigene4707_All	Desiccation	1.4645	0.000337015
Unigene3723_All	Desiccation	1.46215	0.000558181
CL3318.Contig2_All	Desiccation	1.46073	0.000330917
Unigene9667_All	Desiccation	1.45971	7.73857e-05
CL7126.Contig1_All	Desiccation	1.45555	0.000152333
CL7428.Contig1_All	Desiccation	1.45452	0.000633695
CL329.Contig2_All	Desiccation	1.45084	5.84023e-07
Unigene10544_All	Desiccation	1.44244	0.00135382
CL5162.Contig1_All	Desiccation	1.44208	0.000288113
CL7708.Contig2_All	Desiccation	1.44137	3.69578e-05
CL3092.Contig1_All	Desiccation	1.44062	0.000113363
CL1338.Contig3_All	Desiccation	1.4398	0.000229006
CL567.Contig1_All	Desiccation	1.43895	1.06593e-05
CL3775.Contig3_All	Desiccation	1.43623	0.000209614
CL199.Contig5_All	Desiccation	1.43496	0.000138458
CL2382.Contig2_All	Desiccation	1.43422	0.00481151
CL7738.Contig1_All	Desiccation	1.43345	0.000142305
CL6513.Contig1_All	Desiccation	1.43206	5.19366e-05
CL8240.Contig2_All	Desiccation	1.42991	0.0257958
CL6698.Contig1_All	Desiccation	1.4292	0.0152303
CL1414.Contig2_All	Desiccation	1.42919	2.03675e-06
CL8499.Contig1_All	Desiccation	1.42801	9.62481e-05
Unigene3708_All	Desiccation	1.42521	9.48431e-05
CL3093.Contig2_All	Desiccation	1.425	0.000325653
CL2719.Contig2_All	Desiccation	1.42178	0.0246132
CL8375.Contig2_All	Desiccation	1.41907	0.00959106
CL1007.Contig2_All	Desiccation	1.41681	0.00628085
Unigene5921_All	Desiccation	1.41605	0.000440829
CL8130.Contig3_All	Desiccation	1.41106	0.00161498
Unigene335_All	Desiccation	1.40864	6.84147e-05
Unigene2514_All	Desiccation	1.40758	0.000290431
CL7342.Contig1_All	Desiccation	1.40738	5.7235e-05
Unigene6079_All	Desiccation	1.40612	0.00486273
Unigene356_All	Desiccation	1.40544	0.00541061
CL7948.Contig1_All	Desiccation	1.40473	3.01562e-05
CL1456.Contig2_All	Desiccation	1.40451	0.018512
Unigene10648_All	Desiccation	1.40338	0.00390422
CL1136.Contig2_All	Desiccation	1.40307	0.0161795
CL1613.Contig6_All	Desiccation	1.40163	0.0137817
Unigene2763_All	Desiccation	1.39969	8.26124e-05
Unigene6198_All	Desiccation	1.3993	0.000246443
CL7333.Contig3_All	Desiccation	1.39676	0.0041118
CL7274.Contig2_All	Desiccation	1.39245	1.37014e-05
CL55.Contig5_All	Desiccation	1.39022	0.00800819
CL1109.Contig1_All	Desiccation	1.38999	0.00200824
CL1010.Contig1_All	Desiccation	1.38698	0.000695929
CL105.Contig1_All	Desiccation	1.38653	7.21123e-06
CL5862.Contig1_All	Desiccation	1.38552	8.54757e-05
CL7607.Contig1_All	Desiccation	1.385	0.00179417
Unigene8517_All	Desiccation	1.38425	0.000235107
Unigene1600_All	Desiccation	1.38174	0.000620452
CL6758.Contig3_All	Desiccation	1.38114	8.24633e-05
CL8707.Contig1_All	Desiccation	1.38003	0.001521
CL6569.Contig1_All	Desiccation	1.37838	2.75644e-05
CL5751.Contig1_All	Desiccation	1.37799	2.15614e-05
CL5563.Contig2_All	Desiccation	1.37553	0.002369
CL7874.Contig3_All	Desiccation	1.37489	0.000273184
CL1286.Contig1_All	Desiccation	1.37485	7.12587e-05
CL1960.Contig3_All	Desiccation	1.36949	0.00125824
Unigene9410_All	Desiccation	1.36848	6.32197e-05
CL8254.Contig1_All	Desiccation	1.36433	0.000728898
Unigene5019_All	Desiccation	1.36329	0.00604224
CL59.Contig2_All	Desiccation	1.36328	0.00521011
CL4488.Contig1_All	Desiccation	1.36319	4.26251e-06
Unigene5871_All	Desiccation	1.363	0.0255409
CL7380.Contig1_All	Desiccation	1.36157	0.00748305
Unigene4939_All	Desiccation	1.36094	0.00251941
CL3523.Contig2_All	Desiccation	1.36072	4.42509e-06
CL2651.Contig2_All	Desiccation	1.35962	0.000383267
CL4793.Contig1_All	Desiccation	1.35921	0.0029004
CL74.Contig4_All	Desiccation	1.3582	0.00277563
CL5765.Contig3_All	Desiccation	1.35549	0.00234137
CL1487.Contig7_All	Desiccation	1.35529	0.000468847
CL5441.Contig1_All	Desiccation	1.35515	0.000473439
CL4866.Contig2_All	Desiccation	1.3549	0.000341707
CL5596.Contig1_All	Desiccation	1.35309	4.13241e-05
CL6211.Contig2_All	Desiccation	1.35191	0.00601055
CL4766.Contig1_All	Desiccation	1.35136	0.000198049
CL3510.Contig1_All	Desiccation	1.35056	0.000536747
CL770.Contig1_All	Desiccation	1.34521	0.000231339
CL1100.Contig1_All	Desiccation	1.34494	2.64253e-06
CL2946.Contig1_All	Desiccation	1.34405	0.000397837
CL7427.Contig1_All	Desiccation	1.34051	0.00023455
Unigene981_All	Desiccation	1.34041	0.000100829
Unigene9704_All	Desiccation	1.34029	0.00861753
CL3675.Contig1_All	Desiccation	1.34015	0.0243495
CL1487.Contig3_All	Desiccation	1.33813	0.0123578
CL8212.Contig2_All	Desiccation	1.3371	0.00999007
CL4087.Contig5_All	Desiccation	1.33481	0.0183573
CL82.Contig1_All	Desiccation	1.33387	3.99872e-05
CL4854.Contig4_All	Desiccation	1.33244	0.000494065
CL8225.Contig1_All	Desiccation	1.32554	6.17531e-05
Unigene8134_All	Desiccation	1.32428	0.00386118
CL8681.Contig1_All	Desiccation	1.32315	0.0120658
CL6320.Contig1_All	Desiccation	1.3215	0.00558193
Unigene414_All	Desiccation	1.32126	0.000310365
CL358.Contig1_All	Desiccation	1.32122	0.00194995
CL1285.Contig1_All	Desiccation	1.31929	0.000501707
CL4645.Contig4_All	Desiccation	1.31832	0.000143638
Unigene2805_All	Desiccation	1.31747	1.6111e-05
CL6641.Contig1_All	Desiccation	1.31745	0.00275894
CL8366.Contig1_All	Desiccation	1.31667	0.000166498
CL4919.Contig1_All	Desiccation	1.31557	0.000177441
CL7480.Contig1_All	Desiccation	1.3155	0.000825658
CL313.Contig3_All	Desiccation	1.31415	0.00491493
CL6458.Contig1_All	Desiccation	1.31377	6.56224e-05
CL3502.Contig1_All	Desiccation	1.31258	0.00345157
CL6227.Contig1_All	Desiccation	1.31213	7.96028e-05
CL1755.Contig2_All	Desiccation	1.31112	0.00488582
CL5694.Contig8_All	Desiccation	1.31082	1.12871e-05
Unigene10697_All	Desiccation	1.31068	0.00339383
CL6346.Contig2_All	Desiccation	1.3095	8.69745e-06
Unigene7242_All	Desiccation	1.30638	0.000329037
Unigene9677_All	Desiccation	1.3047	3.69454e-05
CL7763.Contig1_All	Desiccation	1.30387	0.00440539
CL5922.Contig1_All	Desiccation	1.30368	0.000542689
Unigene8252_All	Desiccation	1.30037	0.00150463
Unigene15880_All	Desiccation	1.29883	0.00529757
Unigene74_All	Desiccation	1.29799	0.00810225
CL7174.Contig1_All	Desiccation	1.2978	0.00261271
CL7253.Contig3_All	Desiccation	1.29417	0.000658329
CL4580.Contig1_All	Desiccation	1.29415	5.06931e-06
CL5147.Contig1_All	Desiccation	1.29353	0.00117548
CL2324.Contig2_All	Desiccation	1.2912	0.000433224
CL3983.Contig1_All	Desiccation	1.29	0.000169195
CL8147.Contig1_All	Desiccation	1.28994	2.5003e-05
CL8068.Contig2_All	Desiccation	1.28936	0.00328635
CL3808.Contig1_All	Desiccation	1.28922	0.000120724
CL5776.Contig1_All	Desiccation	1.28916	8.56797e-06
Unigene255_All	Desiccation	1.28851	0.000626521
CL7783.Contig2_All	Desiccation	1.28705	0.00256365
CL489.Contig2_All	Desiccation	1.28648	0.0246865
CL6900.Contig1_All	Desiccation	1.28498	0.000205719
CL3326.Contig3_All	Desiccation	1.27939	0.022963
CL2652.Contig7_All	Desiccation	1.27871	0.0208585
CL6458.Contig2_All	Desiccation	1.27836	2.57212e-05
CL7622.Contig1_All	Desiccation	1.27485	0.0103174
CL2549.Contig1_All	Desiccation	1.27395	6.99618e-05
CL5630.Contig1_All	Desiccation	1.2734	4.03796e-05
Unigene4653_All	Desiccation	1.27313	0.0012852
CL758.Contig1_All	Desiccation	1.26931	4.15224e-06
CL3384.Contig5_All	Desiccation	1.26881	0.00115611
CL7877.Contig2_All	Desiccation	1.26578	0.00111777
Unigene9626_All	Desiccation	1.26475	0.000141842
Unigene9613_All	Desiccation	1.26318	0.0146683
CL304.Contig1_All	Desiccation	1.26189	0.00226831
CL4538.Contig2_All	Desiccation	1.2618	9.77403e-06
CL8257.Contig1_All	Desiccation	1.26179	0.000573
CL515.Contig2_All	Desiccation	1.25973	0.000534736
CL7861.Contig1_All	Desiccation	1.25941	0.000132308
Unigene9554_All	Desiccation	1.25911	3.60498e-05
CL229.Contig2_All	Desiccation	1.25651	0.000882805
CL1307.Contig11_All	Desiccation	1.2547	0.000220689
CL4413.Contig1_All	Desiccation	1.25262	0.0019008
Unigene2760_All	Desiccation	1.25146	8.88613e-06
Unigene7250_All	Desiccation	1.24926	0.0137317
CL7344.Contig2_All	Desiccation	1.24864	0.0084901
Unigene383_All	Desiccation	1.24485	0.00164222
Unigene13317_All	Desiccation	1.24484	0.00707942
CL453.Contig4_All	Desiccation	1.24389	0.00607183
CL1678.Contig6_All	Desiccation	1.24383	0.00251121
Unigene382_All	Desiccation	1.24173	0.000494274
CL2782.Contig1_All	Desiccation	1.24166	0.000270099
CL7339.Contig1_All	Desiccation	1.24127	0.000585582
CL7382.Contig1_All	Desiccation	1.23787	0.000615974
Unigene7081_All	Desiccation	1.23645	0.015036
CL3884.Contig1_All	Desiccation	1.23457	0.00299088
Unigene3848_All	Desiccation	1.23421	8.67944e-05
CL2534.Contig1_All	Desiccation	1.23419	0.00972124
CL4398.Contig1_All	Desiccation	1.23103	0.0238899
CL3339.Contig2_All	Desiccation	1.23096	0.00482178
Unigene10762_All	Desiccation	1.22919	5.8135e-06
CL1026.Contig7_All	Desiccation	1.22609	0.00965452
CL3216.Contig2_All	Desiccation	1.22362	0.00203557
Unigene2790_All	Desiccation	1.2219	0.00709015
Unigene10514_All	Desiccation	1.21463	0.0210543
CL5904.Contig1_All	Desiccation	1.21143	0.00624661
Unigene9385_All	Desiccation	1.20779	3.50335e-06
CL5965.Contig2_All	Desiccation	1.20617	0.00344507
Unigene8153_All	Desiccation	1.20571	0.000929864
CL1816.Contig2_All	Desiccation	1.20548	0.0131408
CL7202.Contig2_All	Desiccation	1.20489	1.81247e-06
CL246.Contig2_All	Desiccation	1.2048	0.00883096
CL8449.Contig2_All	Desiccation	1.20437	0.0158346
CL5082.Contig2_All	Desiccation	1.20258	0.000938532
CL504.Contig6_All	Desiccation	1.20138	0.0197989
CL7213.Contig1_All	Desiccation	1.20032	0.0043022
CL7506.Contig1_All	Desiccation	1.19931	0.00991401
CL2299.Contig1_All	Desiccation	1.19849	0.000228463
CL7948.Contig2_All	Desiccation	1.1971	0.000196371
CL1378.Contig3_All	Desiccation	1.19366	0.000870145
CL2040.Contig1_All	Desiccation	1.19274	0.00112708
CL5168.Contig3_All	Desiccation	1.18944	0.00648373
CL3248.Contig2_All	Desiccation	1.18879	0.00305286
CL3699.Contig1_All	Desiccation	1.18673	0.00342583
CL1276.Contig1_All	Desiccation	1.18495	0.000845296
CL8197.Contig1_All	Desiccation	1.18483	0.0220519
CL4827.Contig1_All	Desiccation	1.18424	0.0239609
CL7863.Contig2_All	Desiccation	1.18423	0.00595836
Unigene7251_All	Desiccation	1.1824	0.00195243
CL734.Contig1_All	Desiccation	1.18106	0.000862336
CL5338.Contig1_All	Desiccation	1.18002	1.39989e-05
Unigene8463_All	Desiccation	1.1789	0.0242373
CL4479.Contig1_All	Desiccation	1.17772	0.0081972
CL2991.Contig1_All	Desiccation	1.17708	0.000455633
Unigene7273_All	Desiccation	1.16971	0.000119089
CL2644.Contig2_All	Desiccation	1.16411	0.0135682
Unigene3940_All	Desiccation	1.16118	0.000782299
CL962.Contig1_All	Desiccation	1.15797	0.000506613
CL443.Contig1_All	Desiccation	1.15409	0.000170747
Unigene2753_All	Desiccation	1.15251	6.18628e-06
Unigene442_All	Desiccation	1.1518	0.0133944
Unigene12490_All	Desiccation	1.1505	2.14623e-05
CL5897.Contig1_All	Desiccation	1.14869	0.00118295
CL8489.Contig1_All	Desiccation	1.14765	0.000203898
CL8779.Contig1_All	Desiccation	1.14738	0.000387319
CL2272.Contig1_All	Desiccation	1.14733	0.00435043
CL6891.Contig1_All	Desiccation	1.14586	0.000261459
Unigene9516_All	Desiccation	1.14364	8.30086e-05
CL2492.Contig1_All	Desiccation	1.14193	0.00304047
CL7619.Contig1_All	Desiccation	1.14067	0.00773638
CL2040.Contig2_All	Desiccation	1.13641	0.00146731
Unigene1653_All	Desiccation	1.13626	0.00850223
Unigene9616_All	Desiccation	1.13276	0.0002149
CL3741.Contig2_All	Desiccation	1.13184	0.0153346
Unigene4891_All	Desiccation	1.1307	0.00803375
CL8447.Contig1_All	Desiccation	1.12667	0.000335933
CL2759.Contig2_All	Desiccation	1.12642	0.00322273
Unigene103_All	Desiccation	1.12347	0.000827563
Unigene6202_All	Desiccation	1.12261	0.000149005
CL6892.Contig1_All	Desiccation	1.12092	5.08641e-05
CL1773.Contig1_All	Desiccation	1.12061	0.00119896
CL197.Contig3_All	Desiccation	1.12034	0.00425907
CL2556.Contig4_All	Desiccation	1.11896	0.00746196
CL1665.Contig3_All	Desiccation	1.11777	6.08721e-05
CL4815.Contig2_All	Desiccation	1.11073	0.00672409
CL964.Contig4_All	Desiccation	1.10595	0.000858259
CL2431.Contig1_All	Desiccation	1.10552	0.0165611
CL7800.Contig1_All	Desiccation	1.099	0.000378798
CL6287.Contig1_All	Desiccation	1.098	0.000112552
CL4089.Contig1_All	Desiccation	1.09459	6.30759e-06
CL1849.Contig1_All	Desiccation	1.09141	0.00114522
CL758.Contig2_All	Desiccation	1.08908	0.00350371
CL8325.Contig1_All	Desiccation	1.08495	1.86091e-05
Unigene8378_All	Desiccation	1.08384	0.00124141
CL8602.Contig2_All	Desiccation	1.0836	0.00096038
CL2711.Contig2_All	Desiccation	1.08209	0.00395567
CL7840.Contig2_All	Desiccation	1.08043	0.00953349
CL8879.Contig1_All	Desiccation	1.07971	7.02454e-05
CL4866.Contig4_All	Desiccation	1.07794	0.00582594
CL1792.Contig1_All	Desiccation	1.07794	0.0200436
CL2052.Contig1_All	Desiccation	1.07783	0.00213421
CL7469.Contig2_All	Desiccation	1.0764	0.00227465
CL2353.Contig1_All	Desiccation	1.07517	0.00190264
CL7645.Contig1_All	Desiccation	1.07339	0.0185959
Unigene1343_All	Desiccation	1.07307	0.0139077
CL2805.Contig2_All	Desiccation	1.07038	0.018016
CL3797.Contig1_All	Desiccation	1.06855	0.00604902
CL3409.Contig1_All	Desiccation	1.06821	0.00334855
CL7105.Contig2_All	Desiccation	1.06692	0.0151585
CL330.Contig1_All	Desiccation	1.06641	0.000317367
CL8178.Contig1_All	Desiccation	1.06586	0.000133516
CL4701.Contig1_All	Desiccation	1.06524	0.000604377
Unigene1304_All	Desiccation	1.06414	0.0111995
CL1090.Contig1_All	Desiccation	1.06286	0.000535247
Unigene10755_All	Desiccation	1.06191	0.00118215
Unigene2680_All	Desiccation	1.0607	0.0150573
CL1220.Contig1_All	Desiccation	1.06062	0.00407489
CL8688.Contig1_All	Desiccation	1.05786	7.72988e-05
CL2063.Contig3_All	Desiccation	1.05777	0.000695829
CL1260.Contig4_All	Desiccation	1.05769	0.00131658
CL8743.Contig1_All	Desiccation	1.0567	0.022993
CL4159.Contig1_All	Desiccation	1.0556	0.000326462
CL5180.Contig3_All	Desiccation	1.0551	0.00441537
CL4092.Contig2_All	Desiccation	1.05266	0.0031708
CL3635.Contig1_All	Desiccation	1.05077	0.0020251
CL8808.Contig1_All	Desiccation	1.05003	0.00353537
CL4067.Contig1_All	Desiccation	1.04817	0.000469035
CL133.Contig1_All	Desiccation	1.04783	1.6686e-05
CL8032.Contig1_All	Desiccation	1.04756	0.0106086
CL2118.Contig1_All	Desiccation	1.0452	0.000132301
Unigene3905_All	Desiccation	1.04348	4.57199e-05
CL2727.Contig3_All	Desiccation	1.04092	0.00707678
CL2078.Contig1_All	Desiccation	1.04068	0.000787274
Unigene10785_All	Desiccation	1.04002	0.00407958
Unigene9720_All	Desiccation	1.03843	0.0231765
CL6159.Contig2_All	Desiccation	1.0378	0.000606695
Unigene1449_All	Desiccation	1.03619	0.000273763
CL2373.Contig1_All	Desiccation	1.03338	0.000130891
CL1569.Contig1_All	Desiccation	1.03119	0.0219261
CL1678.Contig1_All	Desiccation	1.03117	0.000468285
CL603.Contig1_All	Desiccation	1.03104	0.0136831
Unigene3889_All	Desiccation	1.03055	0.00956618
CL4887.Contig1_All	Desiccation	1.02974	0.0199743
CL1594.Contig1_All	Desiccation	1.02897	0.00723721
CL5917.Contig1_All	Desiccation	1.02696	0.000370282
CL738.Contig1_All	Desiccation	1.0268	0.00386557
CL4245.Contig1_All	Desiccation	1.0258	0.0131393
CL3422.Contig2_All	Desiccation	1.02568	0.0020923
Unigene3748_All	Desiccation	1.02544	0.0042487
Unigene2477_All	Desiccation	1.02414	0.0210403
CL1585.Contig3_All	Desiccation	1.02414	0.00166219
CL8325.Contig2_All	Desiccation	1.02373	0.00943738
CL7196.Contig2_All	Desiccation	1.02373	0.000364385
CL1346.Contig3_All	Desiccation	1.02338	2.72818e-05
CL3367.Contig4_All	Desiccation	1.02239	0.00490164
CL2217.Contig3_All	Desiccation	1.0141	0.000214372
CL1610.Contig1_All	Desiccation	1.01395	0.00123811
Unigene3701_All	Desiccation	1.01297	0.000696594
CL8402.Contig1_All	Desiccation	1.00895	0.0079737
CL6364.Contig1_All	Desiccation	1.00819	0.00533947
CL1983.Contig2_All	Desiccation	1.0079	0.00179242
CL3488.Contig1_All	Desiccation	1.00746	8.64405e-05
CL8852.Contig2_All	Desiccation	1.00669	0.00897689
CL78.Contig10_All	Desiccation	1.00629	1.3489e-05
CL4196.Contig2_All	Desiccation	1.0051	1.69734e-05
CL5076.Contig1_All	Desiccation	1.00178	0.000623627
CL7780.Contig2_All	Desiccation	1.00146	0.00450195
CL2601.Contig4_All	Desiccation	1.00097	0.00961641
CL5411.Contig1_All	Desiccation	-1.00025	0.00304291
Unigene6176_All	Desiccation	-1.00033	0.000342171
CL180.Contig4_All	Desiccation	-1.00078	0.00113614
CL361.Contig1_All	Desiccation	-1.00426	0.000972003
CL6397.Contig1_All	Desiccation	-1.00453	0.00171839
CL4280.Contig3_All	Desiccation	-1.00512	0.0049836
Unigene7015_All	Desiccation	-1.00526	0.0244532
CL301.Contig8_All	Desiccation	-1.0062	0.00081943
Unigene10847_All	Desiccation	-1.00886	0.0261044
CL1657.Contig2_All	Desiccation	-1.00898	0.0181321
CL2541.Contig1_All	Desiccation	-1.00975	0.003328
CL5321.Contig2_All	Desiccation	-1.01127	0.000774974
CL6105.Contig2_All	Desiccation	-1.01221	0.000179636
CL317.Contig1_All	Desiccation	-1.01605	0.000576631
Unigene5893_All	Desiccation	-1.0163	0.00460855
CL834.Contig1_All	Desiccation	-1.01711	3.39122e-05
CL6786.Contig3_All	Desiccation	-1.01712	2.23179e-05
CL7512.Contig2_All	Desiccation	-1.02216	1.72174e-05
CL2488.Contig4_All	Desiccation	-1.02219	0.00194801
CL4216.Contig3_All	Desiccation	-1.02571	0.000498808
CL1460.Contig6_All	Desiccation	-1.02876	0.00967431
CL2552.Contig1_All	Desiccation	-1.03201	0.0119024
CL203.Contig16_All	Desiccation	-1.03506	0.0152674
CL1308.Contig2_All	Desiccation	-1.03532	0.00346566
CL5773.Contig1_All	Desiccation	-1.03594	0.00235526
CL8530.Contig3_All	Desiccation	-1.03873	0.0193876
Unigene6837_All	Desiccation	-1.03923	0.0215015
CL4881.Contig1_All	Desiccation	-1.03936	0.000733563
Unigene7248_All	Desiccation	-1.0404	0.00284031
CL8236.Contig1_All	Desiccation	-1.04144	0.000128983
CL3363.Contig2_All	Desiccation	-1.04325	0.00127768
CL1820.Contig2_All	Desiccation	-1.04471	0.000795732
CL5853.Contig1_All	Desiccation	-1.04473	0.00396482
Unigene265_All	Desiccation	-1.04495	4.61805e-05
CL595.Contig1_All	Desiccation	-1.04529	0.00144016
CL7456.Contig4_All	Desiccation	-1.04592	0.0241447
CL4578.Contig1_All	Desiccation	-1.0462	0.000295875
CL8376.Contig2_All	Desiccation	-1.04632	0.00882637
CL5417.Contig1_All	Desiccation	-1.04696	0.00207883
Unigene2692_All	Desiccation	-1.04871	0.000365568
CL302.Contig5_All	Desiccation	-1.04941	0.00597456
CL2574.Contig1_All	Desiccation	-1.05043	0.00183816
CL7994.Contig2_All	Desiccation	-1.05125	0.00117851
CL4416.Contig1_All	Desiccation	-1.05461	3.48872e-06
CL3470.Contig1_All	Desiccation	-1.05545	0.00852069
CL7000.Contig2_All	Desiccation	-1.05688	0.0230876
CL16.Contig4_All	Desiccation	-1.05781	0.00242233
CL6181.Contig2_All	Desiccation	-1.05997	0.000155936
CL6293.Contig2_All	Desiccation	-1.06037	0.000200062
CL154.Contig1_All	Desiccation	-1.06293	0.0201588
Unigene248_All	Desiccation	-1.06467	0.000292616
Unigene8506_All	Desiccation	-1.06518	4.09301e-05
CL6431.Contig1_All	Desiccation	-1.06542	0.00143759
CL8180.Contig1_All	Desiccation	-1.06917	0.0014283
CL5198.Contig1_All	Desiccation	-1.07101	7.74049e-05
CL5978.Contig2_All	Desiccation	-1.0723	0.00100372
CL5362.Contig1_All	Desiccation	-1.0726	0.00126986
CL3560.Contig2_All	Desiccation	-1.07275	8.00311e-05
CL7983.Contig1_All	Desiccation	-1.07414	0.000670794
CL6662.Contig2_All	Desiccation	-1.07474	0.00209241
CL5963.Contig1_All	Desiccation	-1.07746	0.000670168
CL506.Contig1_All	Desiccation	-1.07786	6.28258e-06
CL3322.Contig2_All	Desiccation	-1.08233	4.09243e-05
CL8957.Contig6_All	Desiccation	-1.08241	0.000811908
Unigene456_All	Desiccation	-1.08459	0.00677792
CL3008.Contig1_All	Desiccation	-1.0862	0.00229627
CL2049.Contig1_All	Desiccation	-1.08628	6.78518e-07
CL3188.Contig1_All	Desiccation	-1.08632	0.00272531
Unigene7205_All	Desiccation	-1.08716	0.00337414
Unigene3941_All	Desiccation	-1.08735	0.000375383
CL7439.Contig2_All	Desiccation	-1.08899	0.00344822
CL3899.Contig2_All	Desiccation	-1.08903	9.82331e-05
CL320.Contig3_All	Desiccation	-1.0894	0.00625218
CL4822.Contig3_All	Desiccation	-1.09203	0.00105951
CL7998.Contig2_All	Desiccation	-1.09291	0.00062941
CL4115.Contig1_All	Desiccation	-1.09321	0.00905261
CL2119.Contig2_All	Desiccation	-1.09394	0.000598992
CL6591.Contig1_All	Desiccation	-1.09561	0.000734697
Unigene6749_All	Desiccation	-1.09605	0.000170588
CL8669.Contig1_All	Desiccation	-1.09835	0.00144202
CL7439.Contig1_All	Desiccation	-1.09893	9.14881e-05
CL3658.Contig1_All	Desiccation	-1.09898	0.0253724
CL9001.Contig1_All	Desiccation	-1.09973	0.00220296
CL7265.Contig2_All	Desiccation	-1.10164	0.0100536
CL8084.Contig1_All	Desiccation	-1.10327	0.0230871
CL5826.Contig1_All	Desiccation	-1.10648	0.0019098
CL4361.Contig3_All	Desiccation	-1.10652	0.0181559
CL4000.Contig1_All	Desiccation	-1.10698	0.000336242
Unigene2635_All	Desiccation	-1.10706	0.000138214
Unigene10538_All	Desiccation	-1.11262	0.0114969
CL4348.Contig1_All	Desiccation	-1.11401	0.003187
CL3011.Contig5_All	Desiccation	-1.11644	0.00311762
Unigene5013_All	Desiccation	-1.11846	0.000100651
Unigene6853_All	Desiccation	-1.12281	0.0016791
CL5770.Contig1_All	Desiccation	-1.12355	6.35315e-05
CL396.Contig4_All	Desiccation	-1.12574	1.27429e-05
Unigene10733_All	Desiccation	-1.12804	0.00245362
CL5811.Contig1_All	Desiccation	-1.12973	0.000635355
CL6696.Contig5_All	Desiccation	-1.13044	0.000513651
CL4240.Contig2_All	Desiccation	-1.13157	0.000477061
CL1360.Contig2_All	Desiccation	-1.13158	5.67382e-05
CL5686.Contig3_All	Desiccation	-1.13856	0.000609368
CL2411.Contig1_All	Desiccation	-1.13893	0.00137758
CL5186.Contig1_All	Desiccation	-1.13913	0.0111812
CL7639.Contig2_All	Desiccation	-1.13924	0.000285277
CL7607.Contig2_All	Desiccation	-1.14034	0.000360672
Unigene6205_All	Desiccation	-1.141	0.000467471
Unigene9536_All	Desiccation	-1.14148	0.000399726
Unigene2737_All	Desiccation	-1.14308	8.20419e-05
CL4523.Contig3_All	Desiccation	-1.14685	0.0004691
CL3246.Contig1_All	Desiccation	-1.14946	0.000533501
CL4180.Contig1_All	Desiccation	-1.14983	0.00182505
Unigene1630_All	Desiccation	-1.1499	0.000281576
Unigene4991_All	Desiccation	-1.1501	0.00403757
CL8709.Contig2_All	Desiccation	-1.15277	0.00293745
CL5856.Contig3_All	Desiccation	-1.1535	0.00226463
Unigene13593_All	Desiccation	-1.15384	0.0164569
CL1283.Contig2_All	Desiccation	-1.15421	1.38393e-05
CL7456.Contig3_All	Desiccation	-1.15477	1.21071e-05
CL1187.Contig3_All	Desiccation	-1.15788	0.00204341
CL6806.Contig2_All	Desiccation	-1.15987	0.000113512
CL1858.Contig2_All	Desiccation	-1.16015	7.45876e-05
CL8487.Contig2_All	Desiccation	-1.16101	0.00476502
CL2545.Contig2_All	Desiccation	-1.16156	0.0155276
CL8963.Contig1_All	Desiccation	-1.16238	0.00103336
Unigene5980_All	Desiccation	-1.16431	0.00367325
Unigene3872_All	Desiccation	-1.16521	8.67847e-05
Unigene4975_All	Desiccation	-1.16587	0.000506454
Unigene10739_All	Desiccation	-1.16635	0.000491155
CL5242.Contig2_All	Desiccation	-1.16637	2.00157e-05
CL2501.Contig1_All	Desiccation	-1.16727	0.00433721
CL8579.Contig1_All	Desiccation	-1.16756	0.00213116
CL3506.Contig1_All	Desiccation	-1.17216	0.000634597
Unigene311_All	Desiccation	-1.17545	0.000683314
CL187.Contig1_All	Desiccation	-1.17711	0.000687874
CL1128.Contig4_All	Desiccation	-1.17793	4.50885e-05
Unigene76_All	Desiccation	-1.17807	0.00254324
CL2235.Contig5_All	Desiccation	-1.18077	4.83161e-05
CL4216.Contig1_All	Desiccation	-1.18119	0.000607437
Unigene10475_All	Desiccation	-1.18333	0.00205641
Unigene8317_All	Desiccation	-1.18397	0.000181719
Unigene6124_All	Desiccation	-1.18528	0.000159831
CL2449.Contig1_All	Desiccation	-1.18801	0.000274424
CL7941.Contig1_All	Desiccation	-1.18814	0.00425465
CL1360.Contig1_All	Desiccation	-1.19346	9.14642e-06
CL3867.Contig1_All	Desiccation	-1.19575	0.0102055
Unigene4901_All	Desiccation	-1.19609	0.000766971
CL1387.Contig2_All	Desiccation	-1.19728	0.000211814
CL2804.Contig12_All	Desiccation	-1.19748	0.00533272
CL3807.Contig2_All	Desiccation	-1.20137	0.000393367
CL2485.Contig3_All	Desiccation	-1.20161	0.000413174
CL3322.Contig1_All	Desiccation	-1.20385	0.000519998
CL6419.Contig1_All	Desiccation	-1.20392	0.0159464
CL2450.Contig7_All	Desiccation	-1.20458	0.0012714
CL3662.Contig1_All	Desiccation	-1.2051	0.000176494
CL3574.Contig1_All	Desiccation	-1.20531	5.29323e-05
CL1969.Contig1_All	Desiccation	-1.20583	0.0169862
CL8937.Contig1_All	Desiccation	-1.20822	0.00446749
CL1771.Contig3_All	Desiccation	-1.20912	0.000129085
CL3924.Contig5_All	Desiccation	-1.21036	0.00083755
CL3545.Contig1_All	Desiccation	-1.21059	0.000347852
CL189.Contig1_All	Desiccation	-1.21224	0.00216016
CL8572.Contig2_All	Desiccation	-1.21229	0.00344813
Unigene10671_All	Desiccation	-1.21316	0.000257566
Unigene1575_All	Desiccation	-1.21345	0.000377991
CL5118.Contig2_All	Desiccation	-1.21359	0.001197
Unigene2799_All	Desiccation	-1.21621	5.96349e-05
Unigene7265_All	Desiccation	-1.21638	1.97576e-05
Unigene9691_All	Desiccation	-1.21641	0.000471212
CL8098.Contig2_All	Desiccation	-1.21692	0.0014287
CL538.Contig2_All	Desiccation	-1.21757	0.00340758
Unigene5897_All	Desiccation	-1.22291	0.00150801
CL7295.Contig1_All	Desiccation	-1.22395	0.000167435
CL5090.Contig3_All	Desiccation	-1.22605	0.0112126
CL8858.Contig1_All	Desiccation	-1.22666	0.00033159
CL5623.Contig1_All	Desiccation	-1.22668	0.0014923
CL4225.Contig1_All	Desiccation	-1.2295	5.20493e-05
Unigene1619_All	Desiccation	-1.23014	0.000452071
Unigene1224_All	Desiccation	-1.23114	0.0258946
CL5466.Contig1_All	Desiccation	-1.23423	0.00886958
Unigene5931_All	Desiccation	-1.23745	0.000178387
Unigene278_All	Desiccation	-1.24261	0.0018813
CL2741.Contig1_All	Desiccation	-1.24637	0.000119575
CL4301.Contig2_All	Desiccation	-1.24837	0.00399706
Unigene4735_All	Desiccation	-1.25005	0.000407966
Unigene10586_All	Desiccation	-1.25237	0.00959928
Unigene6200_All	Desiccation	-1.25253	0.00052647
CL1723.Contig1_All	Desiccation	-1.2535	0.00135349
Unigene4910_All	Desiccation	-1.25797	7.80207e-06
Unigene5002_All	Desiccation	-1.25845	0.00095167
Unigene8471_All	Desiccation	-1.25857	5.61223e-05
CL5804.Contig2_All	Desiccation	-1.25913	0.00169241
CL8817.Contig1_All	Desiccation	-1.26048	5.62934e-05
CL1567.Contig1_All	Desiccation	-1.26119	0.000639001
CL8083.Contig2_All	Desiccation	-1.26193	8.42148e-05
CL3433.Contig1_All	Desiccation	-1.26444	0.0019616
CL6584.Contig1_All	Desiccation	-1.26653	0.000190938
Unigene3634_All	Desiccation	-1.26811	0.00562594
CL20.Contig3_All	Desiccation	-1.26844	0.00209506
CL7005.Contig1_All	Desiccation	-1.26941	0.000377642
CL1771.Contig1_All	Desiccation	-1.27016	5.13451e-05
CL3941.Contig2_All	Desiccation	-1.27055	0.00162957
Unigene22261_All	Desiccation	-1.2717	0.000371657
Unigene3862_All	Desiccation	-1.27276	0.000485185
CL2355.Contig2_All	Desiccation	-1.27308	0.00097425
CL5949.Contig1_All	Desiccation	-1.27704	0.0158357
CL8840.Contig2_All	Desiccation	-1.27955	0.000800401
CL4255.Contig2_All	Desiccation	-1.28066	0.00365787
CL7198.Contig3_All	Desiccation	-1.28242	0.000357751
CL6030.Contig3_All	Desiccation	-1.28566	0.00252475
CL8284.Contig1_All	Desiccation	-1.28587	2.308e-05
Unigene8486_All	Desiccation	-1.28599	0.00799272
CL1492.Contig2_All	Desiccation	-1.28691	0.00151649
CL7998.Contig1_All	Desiccation	-1.2872	0.00179765
CL8098.Contig1_All	Desiccation	-1.28723	0.00055615
CL5756.Contig1_All	Desiccation	-1.2881	0.00199001
CL3662.Contig2_All	Desiccation	-1.2893	3.46287e-05
CL181.Contig1_All	Desiccation	-1.2904	0.000102977
Unigene396_All	Desiccation	-1.29177	7.49351e-05
Unigene3882_All	Desiccation	-1.29412	0.0243903
CL7039.Contig2_All	Desiccation	-1.29854	0.0217638
CL4616.Contig1_All	Desiccation	-1.29911	0.0092087
CL7080.Contig1_All	Desiccation	-1.29915	0.000359752
CL1023.Contig1_All	Desiccation	-1.29973	0.00989835
CL6537.Contig1_All	Desiccation	-1.30212	0.00359374
CL7529.Contig1_All	Desiccation	-1.30462	7.07149e-05
Unigene3935_All	Desiccation	-1.31482	0.000215515
CL8921.Contig3_All	Desiccation	-1.31696	0.0129155
Unigene431_All	Desiccation	-1.31719	0.0133554
Unigene9722_All	Desiccation	-1.31801	4.63082e-05
Unigene10797_All	Desiccation	-1.31828	0.000638415
CL433.Contig1_All	Desiccation	-1.32089	0.0198296
CL2389.Contig1_All	Desiccation	-1.32143	0.00116301
CL6373.Contig1_All	Desiccation	-1.32259	0.00206255
CL4073.Contig2_All	Desiccation	-1.32448	0.00312244
CL8121.Contig1_All	Desiccation	-1.32476	0.0259746
CL3317.Contig2_All	Desiccation	-1.32614	0.00023725
CL7551.Contig1_All	Desiccation	-1.32627	0.00169261
CL7413.Contig1_All	Desiccation	-1.32667	0.00212112
CL301.Contig16_All	Desiccation	-1.32935	0.0171938
Unigene7294_All	Desiccation	-1.33384	3.85409e-05
CL1940.Contig1_All	Desiccation	-1.33403	5.3008e-05
CL6255.Contig3_All	Desiccation	-1.33734	0.0234517
CL3461.Contig2_All	Desiccation	-1.34071	0.00374013
CL1557.Contig1_All	Desiccation	-1.34753	0.00131396
CL346.Contig8_All	Desiccation	-1.3477	0.000400732
CL1208.Contig1_All	Desiccation	-1.34782	0.000258501
CL3597.Contig3_All	Desiccation	-1.34885	0.000414524
CL685.Contig5_All	Desiccation	-1.34942	0.000281762
CL7924.Contig1_All	Desiccation	-1.355	0.000132831
CL7562.Contig2_All	Desiccation	-1.35787	6.84767e-05
CL4505.Contig6_All	Desiccation	-1.36273	0.0001985
CL6977.Contig1_All	Desiccation	-1.36406	0.000209543
CL3167.Contig2_All	Desiccation	-1.36475	0.000299388
CL775.Contig5_All	Desiccation	-1.37024	0.000284451
CL5942.Contig1_All	Desiccation	-1.37146	0.0241603
Unigene3969_All	Desiccation	-1.37604	0.00750813
CL7932.Contig1_All	Desiccation	-1.3765	0.00608765
CL6023.Contig1_All	Desiccation	-1.38486	0.00423209
CL3707.Contig3_All	Desiccation	-1.3891	4.18616e-05
CL1014.Contig3_All	Desiccation	-1.39156	0.000106601
CL7552.Contig2_All	Desiccation	-1.39389	0.000153823
Unigene5030_All	Desiccation	-1.3948	3.18981e-05
CL7093.Contig1_All	Desiccation	-1.39593	0.00158161
CL8209.Contig1_All	Desiccation	-1.39745	0.0178605
CL8054.Contig1_All	Desiccation	-1.40342	0.00296822
CL7621.Contig2_All	Desiccation	-1.406	0.000106339
CL4415.Contig2_All	Desiccation	-1.41079	0.000152063
CL640.Contig1_All	Desiccation	-1.41225	0.0020575
CL4901.Contig1_All	Desiccation	-1.41229	0.000787639
CL1680.Contig1_All	Desiccation	-1.41336	0.00348351
CL3317.Contig1_All	Desiccation	-1.41352	0.000281409
CL7979.Contig2_All	Desiccation	-1.41856	0.00273752
CL8326.Contig3_All	Desiccation	-1.41919	0.00781355
CL1376.Contig1_All	Desiccation	-1.4203	0.000955201
CL4484.Contig2_All	Desiccation	-1.42089	0.00745566
CL4906.Contig3_All	Desiccation	-1.42351	0.0131224
CL6465.Contig2_All	Desiccation	-1.4243	0.00168491
CL5933.Contig2_All	Desiccation	-1.43023	6.59181e-05
CL1807.Contig1_All	Desiccation	-1.43098	8.78882e-05
CL8834.Contig2_All	Desiccation	-1.43343	0.000871509
CL1911.Contig5_All	Desiccation	-1.43717	0.0147509
CL2391.Contig2_All	Desiccation	-1.43795	8.5411e-05
Unigene9728_All	Desiccation	-1.43871	9.24206e-05
CL591.Contig6_All	Desiccation	-1.43886	1.61433e-05
Unigene4743_All	Desiccation	-1.44394	0.00128257
Unigene9449_All	Desiccation	-1.44582	1.13183e-05
Unigene5738_All	Desiccation	-1.4483	0.000124402
Unigene7306_All	Desiccation	-1.44899	0.000256664
CL1674.Contig2_All	Desiccation	-1.44948	0.000139843
Unigene451_All	Desiccation	-1.45071	0.000641713
Unigene191_All	Desiccation	-1.45295	1.69321e-05
CL5328.Contig2_All	Desiccation	-1.45581	0.00119019
CL8469.Contig1_All	Desiccation	-1.45776	0.000288695
Unigene6156_All	Desiccation	-1.46027	0.013872
CL2972.Contig1_All	Desiccation	-1.4607	0.000403217
CL6589.Contig1_All	Desiccation	-1.46082	0.000245112
CL1761.Contig2_All	Desiccation	-1.46266	0.000132303
CL346.Contig6_All	Desiccation	-1.46733	0.00259895
CL369.Contig1_All	Desiccation	-1.47286	0.000339361
CL301.Contig7_All	Desiccation	-1.47438	0.0125763
CL1181.Contig1_All	Desiccation	-1.47454	0.00024746
CL3347.Contig2_All	Desiccation	-1.47735	0.0206399
Unigene10656_All	Desiccation	-1.47839	0.00133415
CL6786.Contig2_All	Desiccation	-1.47917	3.07968e-05
CL907.Contig2_All	Desiccation	-1.47934	0.00788305
CL5486.Contig6_All	Desiccation	-1.48176	0.000654895
CL6476.Contig2_All	Desiccation	-1.48394	3.94186e-05
CL5539.Contig1_All	Desiccation	-1.48435	0.00115585
CL4243.Contig1_All	Desiccation	-1.48626	0.000408516
Unigene4670_All	Desiccation	-1.48882	0.000464456
CL338.Contig10_All	Desiccation	-1.49184	0.000172418
Unigene7295_All	Desiccation	-1.49413	0.000613963
Unigene10834_All	Desiccation	-1.4953	0.0107851
Unigene6866_All	Desiccation	-1.49783	0.00291169
Unigene9405_All	Desiccation	-1.49986	0.010998
CL8882.Contig1_All	Desiccation	-1.50566	0.000109586
CL8419.Contig1_All	Desiccation	-1.50572	0.00878375
CL2560.Contig4_All	Desiccation	-1.50683	0.000885968
CL5486.Contig7_All	Desiccation	-1.5085	0.0016267
CL6401.Contig3_All	Desiccation	-1.50976	0.00869374
CL665.Contig1_All	Desiccation	-1.50997	5.94505e-05
CL5669.Contig2_All	Desiccation	-1.5112	0.00361201
CL2684.Contig6_All	Desiccation	-1.51136	0.000524214
CL3727.Contig2_All	Desiccation	-1.51373	0.0140556
Unigene2621_All	Desiccation	-1.51387	0.000693754
CL1739.Contig4_All	Desiccation	-1.51619	0.000287982
CL8529.Contig1_All	Desiccation	-1.51867	0.000446189
CL8326.Contig1_All	Desiccation	-1.52087	0.00898906
CL7679.Contig2_All	Desiccation	-1.52124	0.00320677
CL8434.Contig1_All	Desiccation	-1.52808	0.000363591
CL1262.Contig2_All	Desiccation	-1.52956	0.00104678
CL7232.Contig2_All	Desiccation	-1.52962	0.00360186
CL1333.Contig1_All	Desiccation	-1.52997	0.000182827
CL2485.Contig2_All	Desiccation	-1.53873	0.00011127
CL4639.Contig1_All	Desiccation	-1.53923	0.000458796
CL1204.Contig3_All	Desiccation	-1.54009	9.20449e-05
Unigene2472_All	Desiccation	-1.54387	0.000828447
Unigene7262_All	Desiccation	-1.54778	5.16133e-05
CL5181.Contig1_All	Desiccation	-1.55022	0.00651797
CL4602.Contig2_All	Desiccation	-1.55078	0.000490353
CL6589.Contig2_All	Desiccation	-1.5512	0.000189869
CL1780.Contig1_All	Desiccation	-1.55145	7.96806e-05
CL8144.Contig2_All	Desiccation	-1.55145	0.00198861
Unigene10505_All	Desiccation	-1.55486	0.0153737
CL8740.Contig2_All	Desiccation	-1.5562	0.00229978
Unigene6022_All	Desiccation	-1.56109	0.000141657
CL6527.Contig2_All	Desiccation	-1.56517	0.00366633
CL1767.Contig1_All	Desiccation	-1.57136	3.18436e-05
CL433.Contig2_All	Desiccation	-1.57358	0.0145053
Unigene4118_All	Desiccation	-1.57379	7.51378e-06
CL338.Contig8_All	Desiccation	-1.5748	0.000585845
CL5211.Contig1_All	Desiccation	-1.58003	0.00133633
Unigene10455_All	Desiccation	-1.58329	0.00862917
CL4360.Contig1_All	Desiccation	-1.58639	0.000142342
CL8003.Contig1_All	Desiccation	-1.59136	0.00220931
Unigene4720_All	Desiccation	-1.59322	0.000830278
CL6443.Contig1_All	Desiccation	-1.59915	0.00187297
CL1501.Contig2_All	Desiccation	-1.60614	0.0215527
Unigene1290_All	Desiccation	-1.60785	0.0145907
Unigene9549_All	Desiccation	-1.60791	0.000560928
CL8834.Contig1_All	Desiccation	-1.60827	0.00122704
CL4032.Contig4_All	Desiccation	-1.60916	0.000329344
Unigene417_All	Desiccation	-1.61256	5.91257e-05
CL5321.Contig1_All	Desiccation	-1.61621	7.82005e-05
Unigene1267_All	Desiccation	-1.61727	0.0106585
CL6549.Contig1_All	Desiccation	-1.61738	0.000349183
CL37.Contig1_All	Desiccation	-1.61918	0.00012881
Unigene1651_All	Desiccation	-1.62209	0.000658546
CL4953.Contig1_All	Desiccation	-1.62337	4.53955e-05
CL5725.Contig5_All	Desiccation	-1.62518	0.000102631
CL976.Contig1_All	Desiccation	-1.62942	0.00782572
CL1680.Contig4_All	Desiccation	-1.63057	0.000324986
CL5982.Contig2_All	Desiccation	-1.63097	0.00293045
CL4985.Contig1_All	Desiccation	-1.63171	0.00339631
CL8529.Contig2_All	Desiccation	-1.6348	8.4481e-05
Unigene3702_All	Desiccation	-1.63926	0.0131781
Unigene8448_All	Desiccation	-1.64323	0.000156562
CL6185.Contig1_All	Desiccation	-1.64667	0.00249938
CL5316.Contig8_All	Desiccation	-1.64788	0.00125556
Unigene10078_All	Desiccation	-1.65237	0.000779656
CL5507.Contig1_All	Desiccation	-1.65553	0.000679674
CL8441.Contig2_All	Desiccation	-1.65742	0.000102961
CL1553.Contig9_All	Desiccation	-1.65752	8.15111e-05
CL6961.Contig1_All	Desiccation	-1.66115	0.000343963
CL8627.Contig1_All	Desiccation	-1.66178	7.48848e-05
CL6309.Contig1_All	Desiccation	-1.6618	0.000704375
CL3982.Contig1_All	Desiccation	-1.66454	5.30769e-05
CL2417.Contig2_All	Desiccation	-1.6688	0.00111676
Unigene6097_All	Desiccation	-1.67189	0.000487204
CL1386.Contig1_All	Desiccation	-1.67696	0.0020351
CL8701.Contig1_All	Desiccation	-1.68711	0.000109954
Unigene8419_All	Desiccation	-1.6892	0.00197428
CL6413.Contig1_All	Desiccation	-1.68949	0.00125857
CL1159.Contig1_All	Desiccation	-1.69115	0.000145924
CL7234.Contig1_All	Desiccation	-1.69138	0.00490575
CL1807.Contig2_All	Desiccation	-1.69238	0.000132038
CL8882.Contig2_All	Desiccation	-1.70177	0.000836617
CL1315.Contig7_All	Desiccation	-1.70237	0.0109904
Unigene4711_All	Desiccation	-1.70475	0.0102024
CL665.Contig5_All	Desiccation	-1.70987	0.000118701
CL1315.Contig3_All	Desiccation	-1.71324	0.00965164
CL2134.Contig3_All	Desiccation	-1.71427	0.00642903
CL6302.Contig1_All	Desiccation	-1.71445	4.25908e-05
CL8691.Contig3_All	Desiccation	-1.72004	6.20323e-05
CL1356.Contig1_All	Desiccation	-1.72672	0.000187181
CL114.Contig3_All	Desiccation	-1.72714	0.000324396
Unigene81_All	Desiccation	-1.72782	0.000929274
CL5117.Contig1_All	Desiccation	-1.73228	0.000223011
CL7025.Contig1_All	Desiccation	-1.73332	0.00854534
CL7964.Contig1_All	Desiccation	-1.73478	0.00238284
CL542.Contig1_All	Desiccation	-1.73779	0.0107725
Unigene531_All	Desiccation	-1.75349	0.00247322
CL192.Contig1_All	Desiccation	-1.75555	0.0250641
CL1441.Contig1_All	Desiccation	-1.75589	2.70379e-05
CL4349.Contig1_All	Desiccation	-1.75649	0.00106145
CL1233.Contig1_All	Desiccation	-1.75891	0.000461746
CL665.Contig2_All	Desiccation	-1.76084	0.000114807
CL6781.Contig2_All	Desiccation	-1.76187	6.10249e-05
Unigene8367_All	Desiccation	-1.76345	0.000158579
CL5089.Contig2_All	Desiccation	-1.76857	0.00186808
CL5565.Contig2_All	Desiccation	-1.76997	0.00128287
CL4984.Contig2_All	Desiccation	-1.77409	0.00623115
Unigene541_All	Desiccation	-1.77716	0.0008605
CL1315.Contig6_All	Desiccation	-1.78254	0.00414866
CL5438.Contig2_All	Desiccation	-1.78265	0.00681933
CL1553.Contig3_All	Desiccation	-1.78285	9.64938e-06
CL246.Contig6_All	Desiccation	-1.78476	2.53696e-05
CL2832.Contig1_All	Desiccation	-1.78531	0.0115459
CL1267.Contig8_All	Desiccation	-1.7873	3.84243e-05
CL8408.Contig1_All	Desiccation	-1.79143	5.50684e-05
CL5844.Contig2_All	Desiccation	-1.79366	0.000885869
CL4281.Contig1_All	Desiccation	-1.79648	0.000454311
CL8162.Contig1_All	Desiccation	-1.79812	3.91146e-05
CL3251.Contig1_All	Desiccation	-1.80262	0.0164029
CL520.Contig2_All	Desiccation	-1.8054	3.62159e-05
CL2739.Contig2_All	Desiccation	-1.80891	7.32367e-05
CL5608.Contig2_All	Desiccation	-1.80916	0.000361573
CL8882.Contig3_All	Desiccation	-1.81538	2.19953e-05
CL3579.Contig1_All	Desiccation	-1.81905	0.00350176
CL7257.Contig2_All	Desiccation	-1.82081	0.00012482
CL104.Contig2_All	Desiccation	-1.82346	0.00129944
CL2992.Contig1_All	Desiccation	-1.83018	0.00197138
Unigene9363_All	Desiccation	-1.83107	0.000104568
CL3439.Contig1_All	Desiccation	-1.83266	1.11692e-05
CL3363.Contig4_All	Desiccation	-1.83546	0.00209143
CL2684.Contig3_All	Desiccation	-1.83674	8.60712e-05
CL7835.Contig1_All	Desiccation	-1.83705	4.20245e-05
CL1980.Contig2_All	Desiccation	-1.84102	0.000530811
Unigene9676_All	Desiccation	-1.84474	0.0107844
CL1648.Contig3_All	Desiccation	-1.8477	0.000277227
CL1780.Contig2_All	Desiccation	-1.85147	5.01148e-05
CL5842.Contig2_All	Desiccation	-1.86548	0.0203921
CL1553.Contig7_All	Desiccation	-1.87148	9.05819e-06
CL3707.Contig1_All	Desiccation	-1.87956	0.000352667
CL1630.Contig1_All	Desiccation	-1.88095	9.87089e-05
CL6978.Contig1_All	Desiccation	-1.8885	6.33044e-05
Unigene5856_All	Desiccation	-1.89028	0.000404533
Unigene8336_All	Desiccation	-1.89228	0.000212561
CL4953.Contig4_All	Desiccation	-1.89705	4.13671e-05
CL992.Contig4_All	Desiccation	-1.8978	0.00233042
Unigene7291_All	Desiccation	-1.89885	0.00141765
Unigene7256_All	Desiccation	-1.89914	0.00049753
CL4158.Contig1_All	Desiccation	-1.92806	0.000972231
Unigene5748_All	Desiccation	-1.93553	9.61972e-05
Unigene8304_All	Desiccation	-1.93714	0.00492667
CL1254.Contig1_All	Desiccation	-1.94034	7.65456e-05
CL3440.Contig8_All	Desiccation	-1.95256	4.27456e-05
CL591.Contig3_All	Desiccation	-1.95651	0.000243543
Unigene967_All	Desiccation	-1.95999	0.00280021
CL6065.Contig2_All	Desiccation	-1.9646	0.0014314
Unigene4924_All	Desiccation	-1.97856	0.0266139
CL8751.Contig1_All	Desiccation	-1.9871	0.000106738
CL490.Contig2_All	Desiccation	-1.98944	0.00117455
CL4617.Contig3_All	Desiccation	-1.99511	2.31634e-05
Unigene3938_All	Desiccation	-1.99567	0.000266088
Unigene1295_All	Desiccation	-2.00442	6.38895e-05
CL512.Contig1_All	Desiccation	-2.00557	0.000209048
CL114.Contig23_All	Desiccation	-2.00948	0.00122783
CL4876.Contig5_All	Desiccation	-2.02264	5.54874e-06
CL7374.Contig1_All	Desiccation	-2.02304	0.00581253
Unigene7022_All	Desiccation	-2.02622	9.79528e-05
CL1648.Contig4_All	Desiccation	-2.03051	0.000106952
CL1206.Contig2_All	Desiccation	-2.04708	0.000110788
CL4552.Contig1_All	Desiccation	-2.06687	9.48893e-05
Unigene3968_All	Desiccation	-2.07444	0.000202309
CL7075.Contig1_All	Desiccation	-2.07658	0.00490671
CL2417.Contig1_All	Desiccation	-2.08106	0.00216527
CL4300.Contig1_All	Desiccation	-2.08191	0.00124451
Unigene4883_All	Desiccation	-2.08569	0.00169812
CL5342.Contig2_All	Desiccation	-2.10319	0.00423384
Unigene4649_All	Desiccation	-2.10976	0.00641932
CL1254.Contig2_All	Desiccation	-2.12344	0.000366205
Unigene6168_All	Desiccation	-2.12809	3.67703e-05
CL4330.Contig1_All	Desiccation	-2.13531	0.00102869
CL2226.Contig1_All	Desiccation	-2.15229	4.89546e-05
CL7568.Contig1_All	Desiccation	-2.16117	0.00411498
Unigene5963_All	Desiccation	-2.16445	0.000205187
CL8263.Contig1_All	Desiccation	-2.18388	0.0151274
Unigene8245_All	Desiccation	-2.18663	0.0068834
CL290.Contig2_All	Desiccation	-2.19632	1.61145e-05
Unigene2789_All	Desiccation	-2.1997	3.02747e-05
CL1204.Contig2_All	Desiccation	-2.20845	0.000547617
CL2275.Contig3_All	Desiccation	-2.21178	0.000189492
CL2267.Contig1_All	Desiccation	-2.2163	0.00199889
Unigene9437_All	Desiccation	-2.21839	0.000562727
CL436.Contig1_All	Desiccation	-2.22492	4.30279e-05
CL923.Contig1_All	Desiccation	-2.23286	0.000940844
CL2520.Contig1_All	Desiccation	-2.24481	0.00360227
CL2644.Contig1_All	Desiccation	-2.25996	2.22046e-05
CL2935.Contig1_All	Desiccation	-2.26794	0.000490428
CL7445.Contig1_All	Desiccation	-2.29482	0.000208729
CL2346.Contig2_All	Desiccation	-2.30768	0.00165061
CL5832.Contig6_All	Desiccation	-2.31818	0.000551268
CL7386.Contig1_All	Desiccation	-2.32551	0.00064486
CL536.Contig1_All	Desiccation	-2.32621	2.71459e-05
CL4297.Contig1_All	Desiccation	-2.37077	0.000955001
CL4902.Contig1_All	Desiccation	-2.41913	0.00023812
Unigene6082_All	Desiccation	-2.42495	0.000835488
Unigene5201_All	Desiccation	-2.42569	0.00406438
CL7086.Contig1_All	Desiccation	-2.44346	0.0059684
CL6744.Contig2_All	Desiccation	-2.44722	1.75157e-05
Unigene1649_All	Desiccation	-2.46272	3.37024e-05
CL8654.Contig2_All	Desiccation	-2.46426	0.000115508
Unigene14337_All	Desiccation	-2.47209	0.0213144
CL2275.Contig1_All	Desiccation	-2.48447	3.86682e-05
CL2266.Contig4_All	Desiccation	-2.4984	0.00156587
Unigene4913_All	Desiccation	-2.52154	6.81043e-05
Unigene5824_All	Desiccation	-2.5369	0.000153515
CL7086.Contig2_All	Desiccation	-2.5487	0.00721447
CL7378.Contig2_All	Desiccation	-2.55688	0.000118453
CL4550.Contig2_All	Desiccation	-2.56889	4.61448e-05
CL2777.Contig1_All	Desiccation	-2.5923	0.000268464
Unigene4949_All	Desiccation	-2.70695	6.5653e-05
CL8551.Contig1_All	Desiccation	-2.72728	0.000192317
Unigene4955_All	Desiccation	-2.73146	0.00087237
Unigene9953_All	Desiccation	-2.73843	0.00635408
CL1542.Contig4_All	Desiccation	-2.77516	0.00608914
CL5388.Contig3_All	Desiccation	-2.77745	4.82567e-05
CL5832.Contig3_All	Desiccation	-2.79247	0.000362834
Unigene1421_All	Desiccation	-2.81603	4.26438e-05
CL8390.Contig1_All	Desiccation	-2.81605	0.000145527
CL2908.Contig1_All	Desiccation	-2.82263	7.66122e-05
CL6912.Contig1_All	Desiccation	-2.86393	4.84069e-05
CL3082.Contig3_All	Desiccation	-2.86446	3.74706e-05
Unigene8296_All	Desiccation	-2.88672	0.0123631
CL2134.Contig2_All	Desiccation	-2.90475	0.00148097
Unigene9709_All	Desiccation	-2.90979	1.51073e-05
CL6662.Contig1_All	Desiccation	-2.93206	0.000272277
CL1079.Contig1_All	Desiccation	-2.95521	5.06849e-05
Unigene21495_All	Desiccation	-2.9601	5.42398e-05
CL7037.Contig1_All	Desiccation	-3.01037	5.15902e-05
Unigene10702_All	Desiccation	-3.03328	2.45497e-05
CL5485.Contig2_All	Desiccation	-3.05927	0.000372316
Unigene8215_All	Desiccation	-3.09834	0.000253401
Unigene2721_All	Desiccation	-3.21316	0.000110202
CL8294.Contig1_All	Desiccation	-3.21387	6.52863e-05
CL228.Contig7_All	Desiccation	-3.25812	7.74099e-05
CL6200.Contig1_All	Desiccation	-3.48735	0.000150775
Unigene4494_All	Desiccation	-3.4919	0.000297908
Unigene360_All	Desiccation	-3.5258	4.57829e-05
Unigene19903_All	Desiccation	-3.61004	0.00063951
Unigene3808_All	Desiccation	-3.612	3.75412e-05
CL4537.Contig1_All	Desiccation	-3.6808	5.05762e-06
Unigene877_All	Desiccation	-3.77793	6.47236e-05
CL144.Contig1_All	Desiccation	-3.85772	9.11328e-05
CL3253.Contig1_All	Desiccation	-4.12853	0.000812605
Unigene413_All	Rehydration	3.88507	4.97663e-06
Unigene8134_All	Rehydration	2.5394	5.73581e-05
CL5466.Contig1_All	Rehydration	2.51268	0.000123536
Unigene22219_All	Rehydration	2.02112	0.000298327
CL7970.Contig1_All	Rehydration	1.67456	0.000210675
Unigene9554_All	Rehydration	1.24346	3.94596e-05
CL3360.Contig2_All	Rehydration	1.24249	0.000175058
CL6515.Contig2_All	Rehydration	1.17914	0.000116902
CL4976.Contig4_All	Rehydration	1.08412	0.000246368
CL431.Contig1_All	Rehydration	1.03666	3.96956e-05
Unigene7265_All	Rehydration	-1.0576	5.44759e-05
CL6354.Contig1_All	Rehydration	-1.08463	5.85545e-05
Unigene7131_All	Rehydration	-1.12308	0.000217207
CL3118.Contig1_All	Rehydration	-1.28899	0.000265787
CL1761.Contig2_All	Rehydration	-1.3824	0.000195224
CL181.Contig1_All	Rehydration	-1.59396	2.2629e-05
CL3363.Contig6_All	Rehydration	-1.68335	0.000153737
CL5623.Contig1_All	Rehydration	-1.80185	0.000119534
CL5856.Contig3_All	Rehydration	-1.8714	9.70747e-05
Unigene3901_All	Rehydration	-1.97341	0.000299287
CL490.Contig2_All	Rehydration	-2.73131	0.000145816

## Sheet: Table S3
Table S3 | The names and relative expression levels of differentially abundant proteins confirmed by qRT-PCR
Protein ID	log2FC	Protein name
CL1516.Contig1_All	4.92847	SPAC57A7.12
CL1586.Contig3_All	2.36147	GPH1
CL1715.Contig1_All	2.07004	fyu1
CL1870.Contig3_All	3.46394	pgmB
CL4047.Contig1_All	5.01865	HSP12
CL6439.Contig1_All	2.14948	treB
CL7609.Contig1_All	1.59303	cta1
CL8130.Contig2_All	2.68295	bpl1
CL834.Contig1_All	-1.01711	gls2
CL8668.Contig1_All	4.87654	CE22694
Unigene10667_All	4.50067	GRX1
Unigene1295_All	-2.00442	FKS1
Unigene17330_All	4.8528	FPR1
Unigene8296_All	-2.88672	CHS2
Unigene9667_All	1.45971	YOP1
Unigene9727_All	2.07704	GLC3

## Sheet: Table S4
Table S4 | Pathway enrichment analysis of differentially abundant proteins under desiccation and rehydration conditions
Pathway_level 1	Pathway_level 2	Protein_ID	Treatment	log2FC
Metabolism	Amino acid metabolism	CL7710.Contig3_All	Desiccation	3.74542
Metabolism	Amino acid metabolism	CL2936.Contig5_All	Desiccation	3.73265
Metabolism	Amino acid metabolism	CL5160.Contig2_All	Desiccation	3.71813
Metabolism	Amino acid metabolism	CL6654.Contig2_All	Desiccation	3.70502
Metabolism	Amino acid metabolism	CL4786.Contig2_All	Desiccation	3.59427
Metabolism	Amino acid metabolism	CL3888.Contig1_All	Desiccation	3.50514
Metabolism	Amino acid metabolism	Unigene388_All	Desiccation	3.45826
Metabolism	Amino acid metabolism	Unigene385_All	Desiccation	3.45372
Metabolism	Amino acid metabolism	CL1859.Contig1_All	Desiccation	3.40878
Metabolism	Amino acid metabolism	CL4340.Contig1_All	Desiccation	3.28003
Metabolism	Amino acid metabolism	CL1801.Contig2_All	Desiccation	2.92235
Metabolism	Amino acid metabolism	CL8607.Contig1_All	Desiccation	2.86597
Metabolism	Amino acid metabolism	CL7709.Contig1_All	Desiccation	2.84166
Metabolism	Amino acid metabolism	CL2639.Contig2_All	Desiccation	2.7795
Metabolism	Amino acid metabolism	CL5160.Contig1_All	Desiccation	2.7751
Metabolism	Amino acid metabolism	CL7109.Contig1_All	Desiccation	2.70723
Metabolism	Amino acid metabolism	CL755.Contig1_All	Desiccation	2.69335
Metabolism	Amino acid metabolism	CL3360.Contig2_All	Desiccation	2.65266
Metabolism	Amino acid metabolism	Unigene7245_All	Desiccation	2.60197
Metabolism	Amino acid metabolism	CL7710.Contig1_All	Desiccation	2.59438
Metabolism	Amino acid metabolism	CL1387.Contig4_All	Desiccation	2.56155
Metabolism	Amino acid metabolism	CL6906.Contig1_All	Desiccation	2.56003
Metabolism	Amino acid metabolism	Unigene1645_All	Desiccation	2.4612
Metabolism	Amino acid metabolism	CL649.Contig1_All	Desiccation	2.45411
Metabolism	Amino acid metabolism	CL2975.Contig3_All	Desiccation	2.41725
Metabolism	Amino acid metabolism	Unigene219_All	Desiccation	2.36409
Metabolism	Amino acid metabolism	CL7345.Contig2_All	Desiccation	2.34912
Metabolism	Amino acid metabolism	CL1526.Contig1_All	Desiccation	2.34016
Metabolism	Amino acid metabolism	CL1407.Contig1_All	Desiccation	2.33321
Metabolism	Amino acid metabolism	CL2879.Contig1_All	Desiccation	2.30458
Metabolism	Amino acid metabolism	CL6592.Contig1_All	Desiccation	2.28861
Metabolism	Amino acid metabolism	CL7718.Contig1_All	Desiccation	2.27058
Metabolism	Amino acid metabolism	Unigene5929_All	Desiccation	2.26958
Metabolism	Amino acid metabolism	CL8380.Contig2_All	Desiccation	2.26789
Metabolism	Amino acid metabolism	CL1341.Contig1_All	Desiccation	2.21699
Metabolism	Amino acid metabolism	CL329.Contig1_All	Desiccation	2.20713
Metabolism	Amino acid metabolism	Unigene3361_All	Desiccation	2.2033
Metabolism	Amino acid metabolism	CL6373.Contig2_All	Desiccation	2.19852
Metabolism	Amino acid metabolism	CL4410.Contig1_All	Desiccation	2.19201
Metabolism	Amino acid metabolism	Unigene1612_All	Desiccation	2.17389
Metabolism	Amino acid metabolism	CL2195.Contig1_All	Desiccation	2.12754
Metabolism	Amino acid metabolism	CL753.Contig4_All	Desiccation	2.12245
Metabolism	Amino acid metabolism	CL1860.Contig1_All	Desiccation	2.10756
Metabolism	Amino acid metabolism	Unigene5022_All	Desiccation	2.08073
Metabolism	Amino acid metabolism	CL6012.Contig1_All	Desiccation	2.04097
Metabolism	Amino acid metabolism	CL3340.Contig1_All	Desiccation	2.03861
Metabolism	Amino acid metabolism	CL7589.Contig3_All	Desiccation	2.02756
Metabolism	Amino acid metabolism	Unigene3893_All	Desiccation	1.98917
Metabolism	Amino acid metabolism	CL2916.Contig1_All	Desiccation	1.9867
Metabolism	Amino acid metabolism	Unigene157_All	Desiccation	1.9459
Metabolism	Amino acid metabolism	CL7603.Contig2_All	Desiccation	1.943
Metabolism	Amino acid metabolism	CL183.Contig5_All	Desiccation	1.92485
Metabolism	Amino acid metabolism	CL2312.Contig4_All	Desiccation	1.9127
Metabolism	Amino acid metabolism	CL2975.Contig2_All	Desiccation	1.89303
Metabolism	Amino acid metabolism	CL3124.Contig4_All	Desiccation	1.86686
Metabolism	Amino acid metabolism	CL1215.Contig5_All	Desiccation	1.83828
Metabolism	Amino acid metabolism	CL2172.Contig1_All	Desiccation	1.79188
Metabolism	Amino acid metabolism	CL4312.Contig1_All	Desiccation	1.75154
Metabolism	Amino acid metabolism	CL5527.Contig1_All	Desiccation	1.73856
Metabolism	Amino acid metabolism	Unigene6171_All	Desiccation	1.73758
Metabolism	Amino acid metabolism	CL5670.Contig1_All	Desiccation	1.72344
Metabolism	Amino acid metabolism	CL2239.Contig2_All	Desiccation	1.71793
Metabolism	Amino acid metabolism	CL3419.Contig1_All	Desiccation	1.70613
Metabolism	Amino acid metabolism	CL1960.Contig4_All	Desiccation	1.70595
Metabolism	Amino acid metabolism	Unigene8461_All	Desiccation	1.69238
Metabolism	Amino acid metabolism	Unigene6199_All	Desiccation	1.68493
Metabolism	Amino acid metabolism	CL5368.Contig1_All	Desiccation	1.63065
Metabolism	Amino acid metabolism	CL702.Contig1_All	Desiccation	1.60006
Metabolism	Amino acid metabolism	CL7609.Contig1_All	Desiccation	1.59303
Metabolism	Amino acid metabolism	CL7463.Contig1_All	Desiccation	1.588
Metabolism	Amino acid metabolism	CL3776.Contig1_All	Desiccation	1.58733
Metabolism	Amino acid metabolism	CL7290.Contig1_All	Desiccation	1.57318
Metabolism	Amino acid metabolism	Unigene3960_All	Desiccation	1.56689
Metabolism	Amino acid metabolism	CL3954.Contig4_All	Desiccation	1.5205
Metabolism	Amino acid metabolism	CL1862.Contig5_All	Desiccation	1.51134
Metabolism	Amino acid metabolism	CL3052.Contig1_All	Desiccation	1.5102
Metabolism	Amino acid metabolism	CL1605.Contig3_All	Desiccation	1.50508
Metabolism	Amino acid metabolism	CL329.Contig2_All	Desiccation	1.45084
Metabolism	Amino acid metabolism	CL7708.Contig2_All	Desiccation	1.44137
Metabolism	Amino acid metabolism	Unigene2514_All	Desiccation	1.40758
Metabolism	Amino acid metabolism	CL1010.Contig1_All	Desiccation	1.38698
Metabolism	Amino acid metabolism	CL1960.Contig3_All	Desiccation	1.36949
Metabolism	Amino acid metabolism	Unigene9410_All	Desiccation	1.36848
Metabolism	Amino acid metabolism	CL3510.Contig1_All	Desiccation	1.35056
Metabolism	Amino acid metabolism	CL3675.Contig1_All	Desiccation	1.34015
Metabolism	Amino acid metabolism	Unigene2805_All	Desiccation	1.31747
Metabolism	Amino acid metabolism	CL3502.Contig1_All	Desiccation	1.31258
Metabolism	Amino acid metabolism	CL6227.Contig1_All	Desiccation	1.31213
Metabolism	Amino acid metabolism	CL6346.Contig2_All	Desiccation	1.3095
Metabolism	Amino acid metabolism	Unigene255_All	Desiccation	1.28851
Metabolism	Amino acid metabolism	CL304.Contig1_All	Desiccation	1.26189
Metabolism	Amino acid metabolism	CL7339.Contig1_All	Desiccation	1.24127
Metabolism	Amino acid metabolism	CL5904.Contig1_All	Desiccation	1.21143
Metabolism	Amino acid metabolism	CL5965.Contig2_All	Desiccation	1.20617
Metabolism	Amino acid metabolism	CL504.Contig6_All	Desiccation	1.20138
Metabolism	Amino acid metabolism	CL3699.Contig1_All	Desiccation	1.18673
Metabolism	Amino acid metabolism	CL4479.Contig1_All	Desiccation	1.17772
Metabolism	Amino acid metabolism	Unigene1653_All	Desiccation	1.13626
Metabolism	Amino acid metabolism	CL8447.Contig1_All	Desiccation	1.12667
Metabolism	Amino acid metabolism	CL2711.Contig2_All	Desiccation	1.08209
Metabolism	Amino acid metabolism	CL4159.Contig1_All	Desiccation	1.0556
Metabolism	Amino acid metabolism	CL4245.Contig1_All	Desiccation	1.0258
Metabolism	Amino acid metabolism	Unigene3701_All	Desiccation	1.01297
Metabolism	Amino acid metabolism	CL1983.Contig2_All	Desiccation	1.0079
Metabolism	Amino acid metabolism	CL4216.Contig3_All	Desiccation	-1.02571
Metabolism	Amino acid metabolism	CL154.Contig1_All	Desiccation	-1.06293
Metabolism	Amino acid metabolism	CL9001.Contig1_All	Desiccation	-1.09973
Metabolism	Amino acid metabolism	CL7265.Contig2_All	Desiccation	-1.10164
Metabolism	Amino acid metabolism	CL4523.Contig3_All	Desiccation	-1.14685
Metabolism	Amino acid metabolism	Unigene76_All	Desiccation	-1.17807
Metabolism	Amino acid metabolism	CL4216.Contig1_All	Desiccation	-1.18119
Metabolism	Amino acid metabolism	CL1387.Contig2_All	Desiccation	-1.19728
Metabolism	Amino acid metabolism	CL3807.Contig2_All	Desiccation	-1.20137
Metabolism	Amino acid metabolism	CL2450.Contig7_All	Desiccation	-1.20458
Metabolism	Amino acid metabolism	CL7295.Contig1_All	Desiccation	-1.22395
Metabolism	Amino acid metabolism	Unigene10586_All	Desiccation	-1.25237
Metabolism	Amino acid metabolism	CL1567.Contig1_All	Desiccation	-1.26119
Metabolism	Amino acid metabolism	CL7005.Contig1_All	Desiccation	-1.26941
Metabolism	Amino acid metabolism	CL8921.Contig3_All	Desiccation	-1.31696
Metabolism	Amino acid metabolism	CL4073.Contig2_All	Desiccation	-1.32448
Metabolism	Amino acid metabolism	CL1680.Contig1_All	Desiccation	-1.41336
Metabolism	Amino acid metabolism	CL8326.Contig3_All	Desiccation	-1.41919
Metabolism	Amino acid metabolism	CL4484.Contig2_All	Desiccation	-1.42089
Metabolism	Amino acid metabolism	CL5933.Contig2_All	Desiccation	-1.43023
Metabolism	Amino acid metabolism	CL8326.Contig1_All	Desiccation	-1.52087
Metabolism	Amino acid metabolism	Unigene2472_All	Desiccation	-1.54387
Metabolism	Amino acid metabolism	CL8144.Contig2_All	Desiccation	-1.55145
Metabolism	Amino acid metabolism	Unigene10455_All	Desiccation	-1.58329
Metabolism	Amino acid metabolism	CL1680.Contig4_All	Desiccation	-1.63057
Metabolism	Amino acid metabolism	CL4985.Contig1_All	Desiccation	-1.63171
Metabolism	Amino acid metabolism	CL8627.Contig1_All	Desiccation	-1.66178
Metabolism	Amino acid metabolism	CL8408.Contig1_All	Desiccation	-1.79143
Metabolism	Amino acid metabolism	CL992.Contig4_All	Desiccation	-1.8978
Metabolism	Biosynthesis of other secondary metabolites	CL4671.Contig1_All	Desiccation	4.51396
Metabolism	Biosynthesis of other secondary metabolites	CL1006.Contig5_All	Desiccation	4.31393
Metabolism	Biosynthesis of other secondary metabolites	Unigene17153_All	Desiccation	3.07848
Metabolism	Biosynthesis of other secondary metabolites	CL3919.Contig4_All	Desiccation	2.91386
Metabolism	Biosynthesis of other secondary metabolites	CL8352.Contig2_All	Desiccation	2.81307
Metabolism	Biosynthesis of other secondary metabolites	Unigene347_All	Desiccation	2.76456
Metabolism	Biosynthesis of other secondary metabolites	CL2915.Contig3_All	Desiccation	2.48668
Metabolism	Biosynthesis of other secondary metabolites	CL711.Contig2_All	Desiccation	2.27785
Metabolism	Biosynthesis of other secondary metabolites	CL6373.Contig2_All	Desiccation	2.19852
Metabolism	Biosynthesis of other secondary metabolites	CL5415.Contig3_All	Desiccation	2.08719
Metabolism	Biosynthesis of other secondary metabolites	CL3505.Contig2_All	Desiccation	1.90831
Metabolism	Biosynthesis of other secondary metabolites	CL5415.Contig1_All	Desiccation	1.82961
Metabolism	Biosynthesis of other secondary metabolites	CL489.Contig7_All	Desiccation	1.81953
Metabolism	Biosynthesis of other secondary metabolites	Unigene2801_All	Desiccation	1.73373
Metabolism	Biosynthesis of other secondary metabolites	CL5415.Contig6_All	Desiccation	1.65577
Metabolism	Biosynthesis of other secondary metabolites	CL489.Contig10_All	Desiccation	1.47763
Metabolism	Biosynthesis of other secondary metabolites	CL489.Contig2_All	Desiccation	1.28648
Metabolism	Biosynthesis of other secondary metabolites	CL2727.Contig3_All	Desiccation	1.04092
Metabolism	Biosynthesis of other secondary metabolites	CL6696.Contig5_All	Desiccation	-1.13044
Metabolism	Biosynthesis of other secondary metabolites	CL8408.Contig1_All	Desiccation	-1.79143
Metabolism	Carbohydrate metabolism	Unigene9698_All	Desiccation	4.69843
Metabolism	Carbohydrate metabolism	Unigene266_All	Desiccation	4.35238
Metabolism	Carbohydrate metabolism	Unigene9600_All	Desiccation	3.9778
Metabolism	Carbohydrate metabolism	CL1870.Contig3_All	Desiccation	3.46394
Metabolism	Carbohydrate metabolism	CL7052.Contig2_All	Desiccation	3.45077
Metabolism	Carbohydrate metabolism	CL1155.Contig1_All	Desiccation	3.40534
Metabolism	Carbohydrate metabolism	CL969.Contig4_All	Desiccation	3.27347
Metabolism	Carbohydrate metabolism	CL6387.Contig1_All	Desiccation	3.17557
Metabolism	Carbohydrate metabolism	Unigene2694_All	Desiccation	2.98411
Metabolism	Carbohydrate metabolism	Unigene10567_All	Desiccation	2.93941
Metabolism	Carbohydrate metabolism	CL1801.Contig2_All	Desiccation	2.92235
Metabolism	Carbohydrate metabolism	CL5578.Contig2_All	Desiccation	2.89819
Metabolism	Carbohydrate metabolism	CL3921.Contig2_All	Desiccation	2.81343
Metabolism	Carbohydrate metabolism	CL4641.Contig1_All	Desiccation	2.79533
Metabolism	Carbohydrate metabolism	CL6614.Contig1_All	Desiccation	2.77886
Metabolism	Carbohydrate metabolism	CL7109.Contig1_All	Desiccation	2.70723
Metabolism	Carbohydrate metabolism	CL2479.Contig5_All	Desiccation	2.65909
Metabolism	Carbohydrate metabolism	CL1442.Contig1_All	Desiccation	2.62092
Metabolism	Carbohydrate metabolism	CL431.Contig1_All	Desiccation	2.5679
Metabolism	Carbohydrate metabolism	CL7722.Contig1_All	Desiccation	2.46687
Metabolism	Carbohydrate metabolism	Unigene1645_All	Desiccation	2.4612
Metabolism	Carbohydrate metabolism	CL2219.Contig1_All	Desiccation	2.44814
Metabolism	Carbohydrate metabolism	Unigene7682_All	Desiccation	2.44664
Metabolism	Carbohydrate metabolism	CL5792.Contig2_All	Desiccation	2.43437
Metabolism	Carbohydrate metabolism	Unigene9357_All	Desiccation	2.43089
Metabolism	Carbohydrate metabolism	CL1111.Contig3_All	Desiccation	2.40561
Metabolism	Carbohydrate metabolism	CL1586.Contig3_All	Desiccation	2.36147
Metabolism	Carbohydrate metabolism	Unigene9396_All	Desiccation	2.34257
Metabolism	Carbohydrate metabolism	CL1526.Contig1_All	Desiccation	2.34016
Metabolism	Carbohydrate metabolism	CL6592.Contig1_All	Desiccation	2.28861
Metabolism	Carbohydrate metabolism	CL4547.Contig1_All	Desiccation	2.28094
Metabolism	Carbohydrate metabolism	CL711.Contig2_All	Desiccation	2.27785
Metabolism	Carbohydrate metabolism	Unigene10515_All	Desiccation	2.26329
Metabolism	Carbohydrate metabolism	CL5792.Contig1_All	Desiccation	2.2343
Metabolism	Carbohydrate metabolism	CL329.Contig1_All	Desiccation	2.20713
Metabolism	Carbohydrate metabolism	CL4410.Contig1_All	Desiccation	2.19201
Metabolism	Carbohydrate metabolism	CL1665.Contig1_All	Desiccation	2.16896
Metabolism	Carbohydrate metabolism	CL6439.Contig1_All	Desiccation	2.14948
Metabolism	Carbohydrate metabolism	Unigene5022_All	Desiccation	2.08073
Metabolism	Carbohydrate metabolism	Unigene9727_All	Desiccation	2.07704
Metabolism	Carbohydrate metabolism	CL1715.Contig1_All	Desiccation	2.07004
Metabolism	Carbohydrate metabolism	CL2344.Contig3_All	Desiccation	2.06262
Metabolism	Carbohydrate metabolism	CL169.Contig2_All	Desiccation	2.04087
Metabolism	Carbohydrate metabolism	Unigene3782_All	Desiccation	2.0353
Metabolism	Carbohydrate metabolism	CL8524.Contig2_All	Desiccation	2.02722
Metabolism	Carbohydrate metabolism	CL4375.Contig1_All	Desiccation	2.00852
Metabolism	Carbohydrate metabolism	Unigene8205_All	Desiccation	2.00259
Metabolism	Carbohydrate metabolism	Unigene6132_All	Desiccation	2.0013
Metabolism	Carbohydrate metabolism	CL5550.Contig1_All	Desiccation	1.98727
Metabolism	Carbohydrate metabolism	CL2916.Contig1_All	Desiccation	1.9867
Metabolism	Carbohydrate metabolism	CL1462.Contig5_All	Desiccation	1.93803
Metabolism	Carbohydrate metabolism	CL183.Contig5_All	Desiccation	1.92485
Metabolism	Carbohydrate metabolism	Unigene4714_All	Desiccation	1.89368
Metabolism	Carbohydrate metabolism	Unigene6203_All	Desiccation	1.86794
Metabolism	Carbohydrate metabolism	CL5075.Contig1_All	Desiccation	1.8641
Metabolism	Carbohydrate metabolism	CL2172.Contig1_All	Desiccation	1.79188
Metabolism	Carbohydrate metabolism	Unigene3892_All	Desiccation	1.78646
Metabolism	Carbohydrate metabolism	Unigene1634_All	Desiccation	1.78197
Metabolism	Carbohydrate metabolism	CL1092.Contig1_All	Desiccation	1.77654
Metabolism	Carbohydrate metabolism	Unigene6172_All	Desiccation	1.76945
Metabolism	Carbohydrate metabolism	CL4312.Contig1_All	Desiccation	1.75154
Metabolism	Carbohydrate metabolism	CL7318.Contig1_All	Desiccation	1.74921
Metabolism	Carbohydrate metabolism	CL2084.Contig1_All	Desiccation	1.74314
Metabolism	Carbohydrate metabolism	Unigene387_All	Desiccation	1.7385
Metabolism	Carbohydrate metabolism	CL5670.Contig1_All	Desiccation	1.72344
Metabolism	Carbohydrate metabolism	CL8823.Contig1_All	Desiccation	1.70303
Metabolism	Carbohydrate metabolism	CL3784.Contig3_All	Desiccation	1.69876
Metabolism	Carbohydrate metabolism	Unigene8461_All	Desiccation	1.69238
Metabolism	Carbohydrate metabolism	Unigene6199_All	Desiccation	1.68493
Metabolism	Carbohydrate metabolism	CL1462.Contig3_All	Desiccation	1.67302
Metabolism	Carbohydrate metabolism	CL5385.Contig4_All	Desiccation	1.66264
Metabolism	Carbohydrate metabolism	CL5741.Contig1_All	Desiccation	1.64183
Metabolism	Carbohydrate metabolism	CL6389.Contig1_All	Desiccation	1.61078
Metabolism	Carbohydrate metabolism	Unigene3891_All	Desiccation	1.6002
Metabolism	Carbohydrate metabolism	CL7609.Contig1_All	Desiccation	1.59303
Metabolism	Carbohydrate metabolism	CL392.Contig1_All	Desiccation	1.59188
Metabolism	Carbohydrate metabolism	CL7463.Contig1_All	Desiccation	1.588
Metabolism	Carbohydrate metabolism	CL8865.Contig1_All	Desiccation	1.56968
Metabolism	Carbohydrate metabolism	CL4968.Contig1_All	Desiccation	1.56924
Metabolism	Carbohydrate metabolism	Unigene8481_All	Desiccation	1.55767
Metabolism	Carbohydrate metabolism	CL2825.Contig3_All	Desiccation	1.54746
Metabolism	Carbohydrate metabolism	CL5781.Contig3_All	Desiccation	1.53272
Metabolism	Carbohydrate metabolism	CL7103.Contig2_All	Desiccation	1.51318
Metabolism	Carbohydrate metabolism	CL1605.Contig3_All	Desiccation	1.50508
Metabolism	Carbohydrate metabolism	Unigene6982_All	Desiccation	1.48972
Metabolism	Carbohydrate metabolism	Unigene7056_All	Desiccation	1.4674
Metabolism	Carbohydrate metabolism	Unigene3723_All	Desiccation	1.46215
Metabolism	Carbohydrate metabolism	CL7126.Contig1_All	Desiccation	1.45555
Metabolism	Carbohydrate metabolism	CL329.Contig2_All	Desiccation	1.45084
Metabolism	Carbohydrate metabolism	Unigene10544_All	Desiccation	1.44244
Metabolism	Carbohydrate metabolism	Unigene5921_All	Desiccation	1.41605
Metabolism	Carbohydrate metabolism	Unigene356_All	Desiccation	1.40544
Metabolism	Carbohydrate metabolism	CL7948.Contig1_All	Desiccation	1.40473
Metabolism	Carbohydrate metabolism	CL55.Contig5_All	Desiccation	1.39022
Metabolism	Carbohydrate metabolism	Unigene9410_All	Desiccation	1.36848
Metabolism	Carbohydrate metabolism	Unigene5019_All	Desiccation	1.36329
Metabolism	Carbohydrate metabolism	CL3523.Contig2_All	Desiccation	1.36072
Metabolism	Carbohydrate metabolism	CL74.Contig4_All	Desiccation	1.3582
Metabolism	Carbohydrate metabolism	CL3510.Contig1_All	Desiccation	1.35056
Metabolism	Carbohydrate metabolism	CL6458.Contig1_All	Desiccation	1.31377
Metabolism	Carbohydrate metabolism	CL6227.Contig1_All	Desiccation	1.31213
Metabolism	Carbohydrate metabolism	CL6346.Contig2_All	Desiccation	1.3095
Metabolism	Carbohydrate metabolism	CL7174.Contig1_All	Desiccation	1.2978
Metabolism	Carbohydrate metabolism	CL7783.Contig2_All	Desiccation	1.28705
Metabolism	Carbohydrate metabolism	CL6458.Contig2_All	Desiccation	1.27836
Metabolism	Carbohydrate metabolism	Unigene9554_All	Desiccation	1.25911
Metabolism	Carbohydrate metabolism	Unigene13317_All	Desiccation	1.24484
Metabolism	Carbohydrate metabolism	CL7339.Contig1_All	Desiccation	1.24127
Metabolism	Carbohydrate metabolism	CL7382.Contig1_All	Desiccation	1.23787
Metabolism	Carbohydrate metabolism	Unigene10762_All	Desiccation	1.22919
Metabolism	Carbohydrate metabolism	CL5904.Contig1_All	Desiccation	1.21143
Metabolism	Carbohydrate metabolism	CL5965.Contig2_All	Desiccation	1.20617
Metabolism	Carbohydrate metabolism	CL7948.Contig2_All	Desiccation	1.1971
Metabolism	Carbohydrate metabolism	CL2040.Contig1_All	Desiccation	1.19274
Metabolism	Carbohydrate metabolism	Unigene7251_All	Desiccation	1.1824
Metabolism	Carbohydrate metabolism	CL4479.Contig1_All	Desiccation	1.17772
Metabolism	Carbohydrate metabolism	CL6891.Contig1_All	Desiccation	1.14586
Metabolism	Carbohydrate metabolism	CL7619.Contig1_All	Desiccation	1.14067
Metabolism	Carbohydrate metabolism	CL2040.Contig2_All	Desiccation	1.13641
Metabolism	Carbohydrate metabolism	CL2711.Contig2_All	Desiccation	1.08209
Metabolism	Carbohydrate metabolism	CL2353.Contig1_All	Desiccation	1.07517
Metabolism	Carbohydrate metabolism	Unigene1343_All	Desiccation	1.07307
Metabolism	Carbohydrate metabolism	CL2805.Contig2_All	Desiccation	1.07038
Metabolism	Carbohydrate metabolism	CL4159.Contig1_All	Desiccation	1.0556
Metabolism	Carbohydrate metabolism	CL2118.Contig1_All	Desiccation	1.0452
Metabolism	Carbohydrate metabolism	Unigene10785_All	Desiccation	1.04002
Metabolism	Carbohydrate metabolism	Unigene2477_All	Desiccation	1.02414
Metabolism	Carbohydrate metabolism	CL8852.Contig2_All	Desiccation	1.00669
Metabolism	Carbohydrate metabolism	CL4216.Contig3_All	Desiccation	-1.02571
Metabolism	Carbohydrate metabolism	CL3363.Contig2_All	Desiccation	-1.04325
Metabolism	Carbohydrate metabolism	CL1820.Contig2_All	Desiccation	-1.04471
Metabolism	Carbohydrate metabolism	Unigene265_All	Desiccation	-1.04495
Metabolism	Carbohydrate metabolism	CL302.Contig5_All	Desiccation	-1.04941
Metabolism	Carbohydrate metabolism	CL7994.Contig2_All	Desiccation	-1.05125
Metabolism	Carbohydrate metabolism	CL16.Contig4_All	Desiccation	-1.05781
Metabolism	Carbohydrate metabolism	Unigene10538_All	Desiccation	-1.11262
Metabolism	Carbohydrate metabolism	CL6696.Contig5_All	Desiccation	-1.13044
Metabolism	Carbohydrate metabolism	CL8709.Contig2_All	Desiccation	-1.15277
Metabolism	Carbohydrate metabolism	CL5242.Contig2_All	Desiccation	-1.16637
Metabolism	Carbohydrate metabolism	Unigene76_All	Desiccation	-1.17807
Metabolism	Carbohydrate metabolism	CL4216.Contig1_All	Desiccation	-1.18119
Metabolism	Carbohydrate metabolism	Unigene10475_All	Desiccation	-1.18333
Metabolism	Carbohydrate metabolism	Unigene8317_All	Desiccation	-1.18397
Metabolism	Carbohydrate metabolism	CL2449.Contig1_All	Desiccation	-1.18801
Metabolism	Carbohydrate metabolism	CL3807.Contig2_All	Desiccation	-1.20137
Metabolism	Carbohydrate metabolism	CL2485.Contig3_All	Desiccation	-1.20161
Metabolism	Carbohydrate metabolism	CL1771.Contig3_All	Desiccation	-1.20912
Metabolism	Carbohydrate metabolism	CL7295.Contig1_All	Desiccation	-1.22395
Metabolism	Carbohydrate metabolism	Unigene3634_All	Desiccation	-1.26811
Metabolism	Carbohydrate metabolism	CL1771.Contig1_All	Desiccation	-1.27016
Metabolism	Carbohydrate metabolism	Unigene22261_All	Desiccation	-1.2717
Metabolism	Carbohydrate metabolism	CL8840.Contig2_All	Desiccation	-1.27955
Metabolism	Carbohydrate metabolism	Unigene3935_All	Desiccation	-1.31482
Metabolism	Carbohydrate metabolism	CL8921.Contig3_All	Desiccation	-1.31696
Metabolism	Carbohydrate metabolism	CL3461.Contig2_All	Desiccation	-1.34071
Metabolism	Carbohydrate metabolism	CL685.Contig5_All	Desiccation	-1.34942
Metabolism	Carbohydrate metabolism	CL3167.Contig2_All	Desiccation	-1.36475
Metabolism	Carbohydrate metabolism	Unigene5030_All	Desiccation	-1.3948
Metabolism	Carbohydrate metabolism	CL1680.Contig1_All	Desiccation	-1.41336
Metabolism	Carbohydrate metabolism	CL8326.Contig3_All	Desiccation	-1.41919
Metabolism	Carbohydrate metabolism	CL4484.Contig2_All	Desiccation	-1.42089
Metabolism	Carbohydrate metabolism	CL4906.Contig3_All	Desiccation	-1.42351
Metabolism	Carbohydrate metabolism	CL6465.Contig2_All	Desiccation	-1.4243
Metabolism	Carbohydrate metabolism	CL8834.Contig2_All	Desiccation	-1.43343
Metabolism	Carbohydrate metabolism	Unigene4743_All	Desiccation	-1.44394
Metabolism	Carbohydrate metabolism	Unigene6156_All	Desiccation	-1.46027
Metabolism	Carbohydrate metabolism	CL6589.Contig1_All	Desiccation	-1.46082
Metabolism	Carbohydrate metabolism	CL6476.Contig2_All	Desiccation	-1.48394
Metabolism	Carbohydrate metabolism	CL338.Contig10_All	Desiccation	-1.49184
Metabolism	Carbohydrate metabolism	CL8882.Contig1_All	Desiccation	-1.50566
Metabolism	Carbohydrate metabolism	CL5669.Contig2_All	Desiccation	-1.5112
Metabolism	Carbohydrate metabolism	CL8326.Contig1_All	Desiccation	-1.52087
Metabolism	Carbohydrate metabolism	CL2485.Contig2_All	Desiccation	-1.53873
Metabolism	Carbohydrate metabolism	CL4639.Contig1_All	Desiccation	-1.53923
Metabolism	Carbohydrate metabolism	CL6589.Contig2_All	Desiccation	-1.5512
Metabolism	Carbohydrate metabolism	CL8144.Contig2_All	Desiccation	-1.55145
Metabolism	Carbohydrate metabolism	Unigene6022_All	Desiccation	-1.56109
Metabolism	Carbohydrate metabolism	CL338.Contig8_All	Desiccation	-1.5748
Metabolism	Carbohydrate metabolism	CL5211.Contig1_All	Desiccation	-1.58003
Metabolism	Carbohydrate metabolism	Unigene10455_All	Desiccation	-1.58329
Metabolism	Carbohydrate metabolism	CL8834.Contig1_All	Desiccation	-1.60827
Metabolism	Carbohydrate metabolism	CL5725.Contig5_All	Desiccation	-1.62518
Metabolism	Carbohydrate metabolism	CL1680.Contig4_All	Desiccation	-1.63057
Metabolism	Carbohydrate metabolism	CL6961.Contig1_All	Desiccation	-1.66115
Metabolism	Carbohydrate metabolism	CL7234.Contig1_All	Desiccation	-1.69138
Metabolism	Carbohydrate metabolism	CL8882.Contig2_All	Desiccation	-1.70177
Metabolism	Carbohydrate metabolism	CL2134.Contig3_All	Desiccation	-1.71427
Metabolism	Carbohydrate metabolism	CL114.Contig3_All	Desiccation	-1.72714
Metabolism	Carbohydrate metabolism	Unigene81_All	Desiccation	-1.72782
Metabolism	Carbohydrate metabolism	CL8882.Contig3_All	Desiccation	-1.81538
Metabolism	Carbohydrate metabolism	CL3579.Contig1_All	Desiccation	-1.81905
Metabolism	Carbohydrate metabolism	CL3439.Contig1_All	Desiccation	-1.83266
Metabolism	Carbohydrate metabolism	CL3363.Contig4_All	Desiccation	-1.83546
Metabolism	Carbohydrate metabolism	CL1648.Contig3_All	Desiccation	-1.8477
Metabolism	Carbohydrate metabolism	CL3440.Contig8_All	Desiccation	-1.95256
Metabolism	Carbohydrate metabolism	CL4617.Contig3_All	Desiccation	-1.99511
Metabolism	Carbohydrate metabolism	Unigene1295_All	Desiccation	-2.00442
Metabolism	Carbohydrate metabolism	CL114.Contig23_All	Desiccation	-2.00948
Metabolism	Carbohydrate metabolism	CL1648.Contig4_All	Desiccation	-2.03051
Metabolism	Carbohydrate metabolism	CL7568.Contig1_All	Desiccation	-2.16117
Metabolism	Carbohydrate metabolism	Unigene8296_All	Desiccation	-2.88672
Metabolism	Carbohydrate metabolism	CL2134.Contig2_All	Desiccation	-2.90475
Cellular Processes	Cell growth and death	Unigene6067_All	Desiccation	3.55611
Cellular Processes	Cell growth and death	CL7540.Contig1_All	Desiccation	2.40924
Cellular Processes	Cell growth and death	CL4375.Contig1_All	Desiccation	2.00852
Cellular Processes	Cell growth and death	CL3186.Contig1_All	Desiccation	2.00758
Cellular Processes	Cell growth and death	CL4700.Contig1_All	Desiccation	1.94931
Cellular Processes	Cell growth and death	Unigene241_All	Desiccation	1.91923
Cellular Processes	Cell growth and death	CL3410.Contig2_All	Desiccation	1.87536
Cellular Processes	Cell growth and death	CL4510.Contig4_All	Desiccation	1.7694
Cellular Processes	Cell growth and death	CL8692.Contig2_All	Desiccation	1.6292
Cellular Processes	Cell growth and death	Unigene8257_All	Desiccation	1.56049
Cellular Processes	Cell growth and death	Unigene8387_All	Desiccation	1.55778
Cellular Processes	Cell growth and death	CL6206.Contig2_All	Desiccation	1.55745
Cellular Processes	Cell growth and death	CL474.Contig1_All	Desiccation	1.5491
Cellular Processes	Cell growth and death	CL4033.Contig1_All	Desiccation	1.53806
Cellular Processes	Cell growth and death	CL3417.Contig1_All	Desiccation	1.49486
Cellular Processes	Cell growth and death	Unigene7033_All	Desiccation	1.47292
Cellular Processes	Cell growth and death	CL567.Contig1_All	Desiccation	1.43895
Cellular Processes	Cell growth and death	CL199.Contig5_All	Desiccation	1.43496
Cellular Processes	Cell growth and death	Unigene3708_All	Desiccation	1.42521
Cellular Processes	Cell growth and death	CL5862.Contig1_All	Desiccation	1.38552
Cellular Processes	Cell growth and death	Unigene9704_All	Desiccation	1.34029
Cellular Processes	Cell growth and death	CL4413.Contig1_All	Desiccation	1.25262
Cellular Processes	Cell growth and death	CL453.Contig4_All	Desiccation	1.24389
Cellular Processes	Cell growth and death	CL3797.Contig1_All	Desiccation	1.06855
Cellular Processes	Cell growth and death	Unigene1449_All	Desiccation	1.03619
Cellular Processes	Cell growth and death	CL78.Contig10_All	Desiccation	1.00629
Cellular Processes	Cell growth and death	CL4280.Contig3_All	Desiccation	-1.00512
Cellular Processes	Cell growth and death	CL1657.Contig2_All	Desiccation	-1.00898
Cellular Processes	Cell growth and death	CL8963.Contig1_All	Desiccation	-1.16238
Cellular Processes	Cell growth and death	CL3867.Contig1_All	Desiccation	-1.19575
Cellular Processes	Cell growth and death	CL7413.Contig1_All	Desiccation	-1.32667
Cellular Processes	Cell growth and death	CL1680.Contig1_All	Desiccation	-1.41336
Cellular Processes	Cell growth and death	CL8144.Contig2_All	Desiccation	-1.55145
Cellular Processes	Cell growth and death	CL6527.Contig2_All	Desiccation	-1.56517
Cellular Processes	Cell growth and death	Unigene1290_All	Desiccation	-1.60785
Cellular Processes	Cell growth and death	CL1680.Contig4_All	Desiccation	-1.63057
Metabolism	Energy metabolism	Unigene266_All	Desiccation	4.35238
Metabolism	Energy metabolism	CL7581.Contig1_All	Desiccation	3.34447
Metabolism	Energy metabolism	CL7988.Contig2_All	Desiccation	3.30516
Metabolism	Energy metabolism	CL8828.Contig2_All	Desiccation	3.07829
Metabolism	Energy metabolism	Unigene9655_All	Desiccation	2.75631
Metabolism	Energy metabolism	CL1442.Contig1_All	Desiccation	2.62092
Metabolism	Energy metabolism	Unigene7130_All	Desiccation	2.61651
Metabolism	Energy metabolism	Unigene6149_All	Desiccation	2.55324
Metabolism	Energy metabolism	CL8721.Contig1_All	Desiccation	2.4645
Metabolism	Energy metabolism	CL7345.Contig2_All	Desiccation	2.34912
Metabolism	Energy metabolism	CL1673.Contig1_All	Desiccation	2.28298
Metabolism	Energy metabolism	CL4547.Contig1_All	Desiccation	2.28094
Metabolism	Energy metabolism	CL1341.Contig1_All	Desiccation	2.21699
Metabolism	Energy metabolism	Unigene8436_All	Desiccation	2.0858
Metabolism	Energy metabolism	CL4422.Contig1_All	Desiccation	2.05036
Metabolism	Energy metabolism	CL1071.Contig2_All	Desiccation	2.01517
Metabolism	Energy metabolism	CL5470.Contig1_All	Desiccation	1.80876
Metabolism	Energy metabolism	CL2172.Contig1_All	Desiccation	1.79188
Metabolism	Energy metabolism	Unigene8220_All	Desiccation	1.72557
Metabolism	Energy metabolism	Unigene1534_All	Desiccation	1.70405
Metabolism	Energy metabolism	CL6389.Contig1_All	Desiccation	1.61078
Metabolism	Energy metabolism	Unigene3934_All	Desiccation	1.59611
Metabolism	Energy metabolism	CL188.Contig3_All	Desiccation	1.5199
Metabolism	Energy metabolism	CL3052.Contig1_All	Desiccation	1.5102
Metabolism	Energy metabolism	Unigene6079_All	Desiccation	1.40612
Metabolism	Energy metabolism	CL1010.Contig1_All	Desiccation	1.38698
Metabolism	Energy metabolism	CL3523.Contig2_All	Desiccation	1.36072
Metabolism	Energy metabolism	CL2651.Contig2_All	Desiccation	1.35962
Metabolism	Energy metabolism	CL6211.Contig2_All	Desiccation	1.35191
Metabolism	Energy metabolism	CL3675.Contig1_All	Desiccation	1.34015
Metabolism	Energy metabolism	CL6227.Contig1_All	Desiccation	1.31213
Metabolism	Energy metabolism	CL3808.Contig1_All	Desiccation	1.28922
Metabolism	Energy metabolism	CL2549.Contig1_All	Desiccation	1.27395
Metabolism	Energy metabolism	CL7861.Contig1_All	Desiccation	1.25941
Metabolism	Energy metabolism	CL7339.Contig1_All	Desiccation	1.24127
Metabolism	Energy metabolism	CL7382.Contig1_All	Desiccation	1.23787
Metabolism	Energy metabolism	Unigene10514_All	Desiccation	1.21463
Metabolism	Energy metabolism	Unigene2753_All	Desiccation	1.15251
Metabolism	Energy metabolism	Unigene8378_All	Desiccation	1.08384
Metabolism	Energy metabolism	CL4196.Contig2_All	Desiccation	1.0051
Metabolism	Energy metabolism	CL203.Contig16_All	Desiccation	-1.03506
Metabolism	Energy metabolism	Unigene6837_All	Desiccation	-1.03923
Metabolism	Energy metabolism	Unigene6853_All	Desiccation	-1.12281
Metabolism	Energy metabolism	CL4523.Contig3_All	Desiccation	-1.14685
Metabolism	Energy metabolism	CL2450.Contig7_All	Desiccation	-1.20458
Metabolism	Energy metabolism	CL8284.Contig1_All	Desiccation	-1.28587
Metabolism	Energy metabolism	Unigene396_All	Desiccation	-1.29177
Metabolism	Energy metabolism	CL6465.Contig2_All	Desiccation	-1.4243
Metabolism	Energy metabolism	Unigene6866_All	Desiccation	-1.49783
Metabolism	Energy metabolism	CL1315.Contig7_All	Desiccation	-1.70237
Metabolism	Energy metabolism	CL1315.Contig3_All	Desiccation	-1.71324
Metabolism	Energy metabolism	CL1315.Contig6_All	Desiccation	-1.78254
Genetic Information Processing	Folding, sorting and degradation	CL1516.Contig1_All	Desiccation	4.92847
Genetic Information Processing	Folding, sorting and degradation	CL6509.Contig1_All	Desiccation	3.60326
Genetic Information Processing	Folding, sorting and degradation	CL1069.Contig3_All	Desiccation	3.5773
Genetic Information Processing	Folding, sorting and degradation	Unigene2456_All	Desiccation	3.28443
Genetic Information Processing	Folding, sorting and degradation	Unigene1558_All	Desiccation	3.16039
Genetic Information Processing	Folding, sorting and degradation	Unigene9652_All	Desiccation	3.14579
Genetic Information Processing	Folding, sorting and degradation	CL4524.Contig2_All	Desiccation	3.02406
Genetic Information Processing	Folding, sorting and degradation	CL8038.Contig1_All	Desiccation	2.94678
Genetic Information Processing	Folding, sorting and degradation	CL6949.Contig3_All	Desiccation	2.85829
Genetic Information Processing	Folding, sorting and degradation	CL3829.Contig1_All	Desiccation	2.81024
Genetic Information Processing	Folding, sorting and degradation	Unigene8526_All	Desiccation	2.69985
Genetic Information Processing	Folding, sorting and degradation	Unigene1595_All	Desiccation	2.61832
Genetic Information Processing	Folding, sorting and degradation	CL5328.Contig1_All	Desiccation	2.59234
Genetic Information Processing	Folding, sorting and degradation	CL425.Contig1_All	Desiccation	2.56106
Genetic Information Processing	Folding, sorting and degradation	Unigene9658_All	Desiccation	2.49559
Genetic Information Processing	Folding, sorting and degradation	Unigene8206_All	Desiccation	2.47515
Genetic Information Processing	Folding, sorting and degradation	CL2092.Contig1_All	Desiccation	2.40013
Genetic Information Processing	Folding, sorting and degradation	CL6264.Contig1_All	Desiccation	2.35291
Genetic Information Processing	Folding, sorting and degradation	Unigene7241_All	Desiccation	2.33425
Genetic Information Processing	Folding, sorting and degradation	CL6396.Contig1_All	Desiccation	2.25498
Genetic Information Processing	Folding, sorting and degradation	Unigene7_All	Desiccation	2.2489
Genetic Information Processing	Folding, sorting and degradation	Unigene4947_All	Desiccation	2.21973
Genetic Information Processing	Folding, sorting and degradation	CL962.Contig2_All	Desiccation	2.11833
Genetic Information Processing	Folding, sorting and degradation	CL633.Contig1_All	Desiccation	2.11783
Genetic Information Processing	Folding, sorting and degradation	CL911.Contig1_All	Desiccation	2.07995
Genetic Information Processing	Folding, sorting and degradation	CL1808.Contig1_All	Desiccation	2.0548
Genetic Information Processing	Folding, sorting and degradation	CL2593.Contig1_All	Desiccation	2.04454
Genetic Information Processing	Folding, sorting and degradation	Unigene1694_All	Desiccation	2.02245
Genetic Information Processing	Folding, sorting and degradation	CL3613.Contig1_All	Desiccation	1.99025
Genetic Information Processing	Folding, sorting and degradation	Unigene7268_All	Desiccation	1.98497
Genetic Information Processing	Folding, sorting and degradation	CL2934.Contig1_All	Desiccation	1.97116
Genetic Information Processing	Folding, sorting and degradation	Unigene8473_All	Desiccation	1.92192
Genetic Information Processing	Folding, sorting and degradation	CL128.Contig3_All	Desiccation	1.91617
Genetic Information Processing	Folding, sorting and degradation	Unigene1315_All	Desiccation	1.77388
Genetic Information Processing	Folding, sorting and degradation	CL1053.Contig1_All	Desiccation	1.71842
Genetic Information Processing	Folding, sorting and degradation	CL6856.Contig1_All	Desiccation	1.71774
Genetic Information Processing	Folding, sorting and degradation	Unigene1673_All	Desiccation	1.7129
Genetic Information Processing	Folding, sorting and degradation	CL5097.Contig1_All	Desiccation	1.6968
Genetic Information Processing	Folding, sorting and degradation	Unigene3923_All	Desiccation	1.6718
Genetic Information Processing	Folding, sorting and degradation	CL5911.Contig1_All	Desiccation	1.61932
Genetic Information Processing	Folding, sorting and degradation	CL8297.Contig1_All	Desiccation	1.56621
Genetic Information Processing	Folding, sorting and degradation	Unigene1623_All	Desiccation	1.54847
Genetic Information Processing	Folding, sorting and degradation	Unigene199_All	Desiccation	1.53895
Genetic Information Processing	Folding, sorting and degradation	CL1280.Contig1_All	Desiccation	1.51388
Genetic Information Processing	Folding, sorting and degradation	CL3052.Contig1_All	Desiccation	1.5102
Genetic Information Processing	Folding, sorting and degradation	CL3824.Contig1_All	Desiccation	1.49912
Genetic Information Processing	Folding, sorting and degradation	Unigene3651_All	Desiccation	1.4775
Genetic Information Processing	Folding, sorting and degradation	CL7520.Contig2_All	Desiccation	1.4701
Genetic Information Processing	Folding, sorting and degradation	CL1414.Contig2_All	Desiccation	1.42919
Genetic Information Processing	Folding, sorting and degradation	Unigene10648_All	Desiccation	1.40338
Genetic Information Processing	Folding, sorting and degradation	Unigene2763_All	Desiccation	1.39969
Genetic Information Processing	Folding, sorting and degradation	CL5862.Contig1_All	Desiccation	1.38552
Genetic Information Processing	Folding, sorting and degradation	CL7427.Contig1_All	Desiccation	1.34051
Genetic Information Processing	Folding, sorting and degradation	Unigene414_All	Desiccation	1.32126
Genetic Information Processing	Folding, sorting and degradation	CL1755.Contig2_All	Desiccation	1.31112
Genetic Information Processing	Folding, sorting and degradation	CL5694.Contig8_All	Desiccation	1.31082
Genetic Information Processing	Folding, sorting and degradation	Unigene10697_All	Desiccation	1.31068
Genetic Information Processing	Folding, sorting and degradation	CL4580.Contig1_All	Desiccation	1.29415
Genetic Information Processing	Folding, sorting and degradation	CL6900.Contig1_All	Desiccation	1.28498
Genetic Information Processing	Folding, sorting and degradation	CL5630.Contig1_All	Desiccation	1.2734
Genetic Information Processing	Folding, sorting and degradation	Unigene9626_All	Desiccation	1.26475
Genetic Information Processing	Folding, sorting and degradation	CL3884.Contig1_All	Desiccation	1.23457
Genetic Information Processing	Folding, sorting and degradation	Unigene3848_All	Desiccation	1.23421
Genetic Information Processing	Folding, sorting and degradation	CL2299.Contig1_All	Desiccation	1.19849
Genetic Information Processing	Folding, sorting and degradation	CL962.Contig1_All	Desiccation	1.15797
Genetic Information Processing	Folding, sorting and degradation	Unigene9516_All	Desiccation	1.14364
Genetic Information Processing	Folding, sorting and degradation	CL6287.Contig1_All	Desiccation	1.098
Genetic Information Processing	Folding, sorting and degradation	Unigene2680_All	Desiccation	1.0607
Genetic Information Processing	Folding, sorting and degradation	Unigene3889_All	Desiccation	1.03055
Genetic Information Processing	Folding, sorting and degradation	CL7196.Contig2_All	Desiccation	1.02373
Genetic Information Processing	Folding, sorting and degradation	CL834.Contig1_All	Desiccation	-1.01711
Genetic Information Processing	Folding, sorting and degradation	CL7512.Contig2_All	Desiccation	-1.02216
Genetic Information Processing	Folding, sorting and degradation	Unigene248_All	Desiccation	-1.06467
Genetic Information Processing	Folding, sorting and degradation	CL5963.Contig1_All	Desiccation	-1.07746
Genetic Information Processing	Folding, sorting and degradation	Unigene2635_All	Desiccation	-1.10706
Genetic Information Processing	Folding, sorting and degradation	Unigene5013_All	Desiccation	-1.11846
Genetic Information Processing	Folding, sorting and degradation	Unigene4991_All	Desiccation	-1.1501
Genetic Information Processing	Folding, sorting and degradation	Unigene3872_All	Desiccation	-1.16521
Genetic Information Processing	Folding, sorting and degradation	CL3574.Contig1_All	Desiccation	-1.20531
Genetic Information Processing	Folding, sorting and degradation	Unigene10671_All	Desiccation	-1.21316
Genetic Information Processing	Folding, sorting and degradation	Unigene2799_All	Desiccation	-1.21621
Genetic Information Processing	Folding, sorting and degradation	CL4505.Contig6_All	Desiccation	-1.36273
Genetic Information Processing	Folding, sorting and degradation	CL7979.Contig2_All	Desiccation	-1.41856
Genetic Information Processing	Folding, sorting and degradation	CL7232.Contig2_All	Desiccation	-1.52962
Genetic Information Processing	Folding, sorting and degradation	Unigene4711_All	Desiccation	-1.70475
Genetic Information Processing	Folding, sorting and degradation	CL6302.Contig1_All	Desiccation	-1.71445
Genetic Information Processing	Folding, sorting and degradation	CL7257.Contig2_All	Desiccation	-1.82081
Metabolism	Global and overview maps	Unigene9698_All	Desiccation	4.69843
Metabolism	Global and overview maps	CL4671.Contig1_All	Desiccation	4.51396
Metabolism	Global and overview maps	Unigene266_All	Desiccation	4.35238
Metabolism	Global and overview maps	CL1006.Contig5_All	Desiccation	4.31393
Metabolism	Global and overview maps	CL1463.Contig1_All	Desiccation	3.97889
Metabolism	Global and overview maps	Unigene9600_All	Desiccation	3.9778
Metabolism	Global and overview maps	CL7710.Contig3_All	Desiccation	3.74542
Metabolism	Global and overview maps	CL2936.Contig5_All	Desiccation	3.73265
Metabolism	Global and overview maps	CL5160.Contig2_All	Desiccation	3.71813
Metabolism	Global and overview maps	CL6654.Contig2_All	Desiccation	3.70502
Metabolism	Global and overview maps	CL3176.Contig2_All	Desiccation	3.60592
Metabolism	Global and overview maps	CL4786.Contig2_All	Desiccation	3.59427
Metabolism	Global and overview maps	CL715.Contig4_All	Desiccation	3.56488
Metabolism	Global and overview maps	CL3888.Contig1_All	Desiccation	3.50514
Metabolism	Global and overview maps	CL1870.Contig3_All	Desiccation	3.46394
Metabolism	Global and overview maps	Unigene388_All	Desiccation	3.45826
Metabolism	Global and overview maps	Unigene385_All	Desiccation	3.45372
Metabolism	Global and overview maps	CL3384.Contig4_All	Desiccation	3.42179
Metabolism	Global and overview maps	Unigene10688_All	Desiccation	3.41354
Metabolism	Global and overview maps	CL1859.Contig1_All	Desiccation	3.40878
Metabolism	Global and overview maps	CL1155.Contig1_All	Desiccation	3.40534
Metabolism	Global and overview maps	CL1458.Contig6_All	Desiccation	3.40345
Metabolism	Global and overview maps	CL7581.Contig1_All	Desiccation	3.34447
Metabolism	Global and overview maps	CL7988.Contig2_All	Desiccation	3.30516
Metabolism	Global and overview maps	Unigene9730_All	Desiccation	3.28302
Metabolism	Global and overview maps	CL4340.Contig1_All	Desiccation	3.28003
Metabolism	Global and overview maps	CL969.Contig4_All	Desiccation	3.27347
Metabolism	Global and overview maps	CL8296.Contig1_All	Desiccation	3.24178
Metabolism	Global and overview maps	CL6387.Contig1_All	Desiccation	3.17557
Metabolism	Global and overview maps	Unigene18947_All	Desiccation	3.16241
Metabolism	Global and overview maps	Unigene331_All	Desiccation	3.13831
Metabolism	Global and overview maps	CL3384.Contig3_All	Desiccation	3.12946
Metabolism	Global and overview maps	CL5305.Contig2_All	Desiccation	3.08412
Metabolism	Global and overview maps	Unigene17153_All	Desiccation	3.07848
Metabolism	Global and overview maps	Unigene2694_All	Desiccation	2.98411
Metabolism	Global and overview maps	CL4746.Contig1_All	Desiccation	2.97063
Metabolism	Global and overview maps	CL8038.Contig1_All	Desiccation	2.94678
Metabolism	Global and overview maps	Unigene10567_All	Desiccation	2.93941
Metabolism	Global and overview maps	CL7272.Contig1_All	Desiccation	2.92851
Metabolism	Global and overview maps	CL1801.Contig2_All	Desiccation	2.92235
Metabolism	Global and overview maps	CL3919.Contig4_All	Desiccation	2.91386
Metabolism	Global and overview maps	CL5578.Contig2_All	Desiccation	2.89819
Metabolism	Global and overview maps	CL7709.Contig1_All	Desiccation	2.84166
Metabolism	Global and overview maps	CL112.Contig1_All	Desiccation	2.84124
Metabolism	Global and overview maps	CL8352.Contig2_All	Desiccation	2.81307
Metabolism	Global and overview maps	CL2639.Contig2_All	Desiccation	2.7795
Metabolism	Global and overview maps	CL5160.Contig1_All	Desiccation	2.7751
Metabolism	Global and overview maps	Unigene347_All	Desiccation	2.76456
Metabolism	Global and overview maps	Unigene9655_All	Desiccation	2.75631
Metabolism	Global and overview maps	CL8476.Contig1_All	Desiccation	2.75534
Metabolism	Global and overview maps	CL3700.Contig1_All	Desiccation	2.75136
Metabolism	Global and overview maps	CL339.Contig3_All	Desiccation	2.74804
Metabolism	Global and overview maps	CL3640.Contig2_All	Desiccation	2.74668
Metabolism	Global and overview maps	CL7109.Contig1_All	Desiccation	2.70723
Metabolism	Global and overview maps	CL8130.Contig2_All	Desiccation	2.68295
Metabolism	Global and overview maps	CL1463.Contig2_All	Desiccation	2.67937
Metabolism	Global and overview maps	CL2479.Contig5_All	Desiccation	2.65909
Metabolism	Global and overview maps	CL3360.Contig2_All	Desiccation	2.65266
Metabolism	Global and overview maps	CL3064.Contig1_All	Desiccation	2.64931
Metabolism	Global and overview maps	CL1442.Contig1_All	Desiccation	2.62092
Metabolism	Global and overview maps	Unigene7130_All	Desiccation	2.61651
Metabolism	Global and overview maps	CL7297.Contig2_All	Desiccation	2.61618
Metabolism	Global and overview maps	Unigene7245_All	Desiccation	2.60197
Metabolism	Global and overview maps	CL7710.Contig1_All	Desiccation	2.59438
Metabolism	Global and overview maps	CL431.Contig1_All	Desiccation	2.5679
Metabolism	Global and overview maps	CL1387.Contig4_All	Desiccation	2.56155
Metabolism	Global and overview maps	CL6906.Contig1_All	Desiccation	2.56003
Metabolism	Global and overview maps	Unigene6149_All	Desiccation	2.55324
Metabolism	Global and overview maps	Unigene10897_All	Desiccation	2.49242
Metabolism	Global and overview maps	CL2915.Contig3_All	Desiccation	2.48668
Metabolism	Global and overview maps	CL7722.Contig1_All	Desiccation	2.46687
Metabolism	Global and overview maps	CL8721.Contig1_All	Desiccation	2.4645
Metabolism	Global and overview maps	Unigene1645_All	Desiccation	2.4612
Metabolism	Global and overview maps	CL649.Contig1_All	Desiccation	2.45411
Metabolism	Global and overview maps	Unigene9518_All	Desiccation	2.44831
Metabolism	Global and overview maps	CL2219.Contig1_All	Desiccation	2.44814
Metabolism	Global and overview maps	Unigene7682_All	Desiccation	2.44664
Metabolism	Global and overview maps	CL5792.Contig2_All	Desiccation	2.43437
Metabolism	Global and overview maps	CL2321.Contig1_All	Desiccation	2.43234
Metabolism	Global and overview maps	Unigene9357_All	Desiccation	2.43089
Metabolism	Global and overview maps	CL2975.Contig3_All	Desiccation	2.41725
Metabolism	Global and overview maps	Unigene1627_All	Desiccation	2.41611
Metabolism	Global and overview maps	CL1111.Contig3_All	Desiccation	2.40561
Metabolism	Global and overview maps	CL339.Contig6_All	Desiccation	2.37148
Metabolism	Global and overview maps	Unigene219_All	Desiccation	2.36409
Metabolism	Global and overview maps	CL1586.Contig3_All	Desiccation	2.36147
Metabolism	Global and overview maps	CL7345.Contig2_All	Desiccation	2.34912
Metabolism	Global and overview maps	Unigene9396_All	Desiccation	2.34257
Metabolism	Global and overview maps	CL1526.Contig1_All	Desiccation	2.34016
Metabolism	Global and overview maps	CL1407.Contig1_All	Desiccation	2.33321
Metabolism	Global and overview maps	CL5472.Contig1_All	Desiccation	2.31712
Metabolism	Global and overview maps	CL6592.Contig1_All	Desiccation	2.28861
Metabolism	Global and overview maps	CL1673.Contig1_All	Desiccation	2.28298
Metabolism	Global and overview maps	CL4547.Contig1_All	Desiccation	2.28094
Metabolism	Global and overview maps	CL711.Contig2_All	Desiccation	2.27785
Metabolism	Global and overview maps	CL7718.Contig1_All	Desiccation	2.27058
Metabolism	Global and overview maps	Unigene5929_All	Desiccation	2.26958
Metabolism	Global and overview maps	CL8380.Contig2_All	Desiccation	2.26789
Metabolism	Global and overview maps	CL1591.Contig1_All	Desiccation	2.25547
Metabolism	Global and overview maps	Unigene1397_All	Desiccation	2.24873
Metabolism	Global and overview maps	CL5792.Contig1_All	Desiccation	2.2343
Metabolism	Global and overview maps	CL1341.Contig1_All	Desiccation	2.21699
Metabolism	Global and overview maps	CL329.Contig1_All	Desiccation	2.20713
Metabolism	Global and overview maps	Unigene3361_All	Desiccation	2.2033
Metabolism	Global and overview maps	CL6373.Contig2_All	Desiccation	2.19852
Metabolism	Global and overview maps	CL4005.Contig11_All	Desiccation	2.19295
Metabolism	Global and overview maps	CL4410.Contig1_All	Desiccation	2.19201
Metabolism	Global and overview maps	CL1474.Contig2_All	Desiccation	2.18804
Metabolism	Global and overview maps	Unigene1612_All	Desiccation	2.17389
Metabolism	Global and overview maps	CL1665.Contig1_All	Desiccation	2.16896
Metabolism	Global and overview maps	CL1474.Contig1_All	Desiccation	2.15483
Metabolism	Global and overview maps	CL6439.Contig1_All	Desiccation	2.14948
Metabolism	Global and overview maps	CL2195.Contig1_All	Desiccation	2.12754
Metabolism	Global and overview maps	CL753.Contig4_All	Desiccation	2.12245
Metabolism	Global and overview maps	CL4779.Contig2_All	Desiccation	2.10764
Metabolism	Global and overview maps	CL1860.Contig1_All	Desiccation	2.10756
Metabolism	Global and overview maps	CL5415.Contig3_All	Desiccation	2.08719
Metabolism	Global and overview maps	Unigene8436_All	Desiccation	2.0858
Metabolism	Global and overview maps	CL7271.Contig2_All	Desiccation	2.0833
Metabolism	Global and overview maps	Unigene5022_All	Desiccation	2.08073
Metabolism	Global and overview maps	Unigene9727_All	Desiccation	2.07704
Metabolism	Global and overview maps	Unigene2689_All	Desiccation	2.07569
Metabolism	Global and overview maps	CL1715.Contig1_All	Desiccation	2.07004
Metabolism	Global and overview maps	CL2344.Contig3_All	Desiccation	2.06262
Metabolism	Global and overview maps	CL4422.Contig1_All	Desiccation	2.05036
Metabolism	Global and overview maps	CL8837.Contig1_All	Desiccation	2.04176
Metabolism	Global and overview maps	CL6012.Contig1_All	Desiccation	2.04097
Metabolism	Global and overview maps	CL169.Contig2_All	Desiccation	2.04087
Metabolism	Global and overview maps	Unigene3782_All	Desiccation	2.0353
Metabolism	Global and overview maps	CL7589.Contig3_All	Desiccation	2.02756
Metabolism	Global and overview maps	CL8524.Contig2_All	Desiccation	2.02722
Metabolism	Global and overview maps	CL1071.Contig2_All	Desiccation	2.01517
Metabolism	Global and overview maps	CL4779.Contig1_All	Desiccation	2.01154
Metabolism	Global and overview maps	CL4375.Contig1_All	Desiccation	2.00852
Metabolism	Global and overview maps	Unigene8205_All	Desiccation	2.00259
Metabolism	Global and overview maps	Unigene6132_All	Desiccation	2.0013
Metabolism	Global and overview maps	Unigene3893_All	Desiccation	1.98917
Metabolism	Global and overview maps	CL5550.Contig1_All	Desiccation	1.98727
Metabolism	Global and overview maps	CL2916.Contig1_All	Desiccation	1.9867
Metabolism	Global and overview maps	CL4700.Contig1_All	Desiccation	1.94931
Metabolism	Global and overview maps	Unigene157_All	Desiccation	1.9459
Metabolism	Global and overview maps	CL7603.Contig2_All	Desiccation	1.943
Metabolism	Global and overview maps	CL183.Contig5_All	Desiccation	1.92485
Metabolism	Global and overview maps	CL2312.Contig4_All	Desiccation	1.9127
Metabolism	Global and overview maps	CL3505.Contig2_All	Desiccation	1.90831
Metabolism	Global and overview maps	CL3883.Contig1_All	Desiccation	1.89703
Metabolism	Global and overview maps	Unigene4714_All	Desiccation	1.89368
Metabolism	Global and overview maps	CL2975.Contig2_All	Desiccation	1.89303
Metabolism	Global and overview maps	Unigene6203_All	Desiccation	1.86794
Metabolism	Global and overview maps	CL3124.Contig4_All	Desiccation	1.86686
Metabolism	Global and overview maps	Unigene5128_All	Desiccation	1.86532
Metabolism	Global and overview maps	CL5075.Contig1_All	Desiccation	1.8641
Metabolism	Global and overview maps	CL5415.Contig1_All	Desiccation	1.82961
Metabolism	Global and overview maps	CL489.Contig7_All	Desiccation	1.81953
Metabolism	Global and overview maps	CL499.Contig1_All	Desiccation	1.81236
Metabolism	Global and overview maps	CL5470.Contig1_All	Desiccation	1.80876
Metabolism	Global and overview maps	CL2172.Contig1_All	Desiccation	1.79188
Metabolism	Global and overview maps	Unigene3892_All	Desiccation	1.78646
Metabolism	Global and overview maps	Unigene1634_All	Desiccation	1.78197
Metabolism	Global and overview maps	CL1789.Contig9_All	Desiccation	1.77917
Metabolism	Global and overview maps	CL4756.Contig1_All	Desiccation	1.77219
Metabolism	Global and overview maps	Unigene6172_All	Desiccation	1.76945
Metabolism	Global and overview maps	CL4312.Contig1_All	Desiccation	1.75154
Metabolism	Global and overview maps	CL5527.Contig1_All	Desiccation	1.73856
Metabolism	Global and overview maps	Unigene387_All	Desiccation	1.7385
Metabolism	Global and overview maps	Unigene6171_All	Desiccation	1.73758
Metabolism	Global and overview maps	Unigene4643_All	Desiccation	1.73549
Metabolism	Global and overview maps	Unigene332_All	Desiccation	1.73429
Metabolism	Global and overview maps	Unigene2801_All	Desiccation	1.73373
Metabolism	Global and overview maps	CL8696.Contig1_All	Desiccation	1.72583
Metabolism	Global and overview maps	Unigene8220_All	Desiccation	1.72557
Metabolism	Global and overview maps	CL5670.Contig1_All	Desiccation	1.72344
Metabolism	Global and overview maps	CL2239.Contig2_All	Desiccation	1.71793
Metabolism	Global and overview maps	CL3419.Contig1_All	Desiccation	1.70613
Metabolism	Global and overview maps	Unigene1534_All	Desiccation	1.70405
Metabolism	Global and overview maps	CL8823.Contig1_All	Desiccation	1.70303
Metabolism	Global and overview maps	CL3784.Contig3_All	Desiccation	1.69876
Metabolism	Global and overview maps	Unigene8461_All	Desiccation	1.69238
Metabolism	Global and overview maps	Unigene6199_All	Desiccation	1.68493
Metabolism	Global and overview maps	CL5467.Contig1_All	Desiccation	1.66925
Metabolism	Global and overview maps	CL5385.Contig4_All	Desiccation	1.66264
Metabolism	Global and overview maps	CL5415.Contig6_All	Desiccation	1.65577
Metabolism	Global and overview maps	Unigene8359_All	Desiccation	1.64393
Metabolism	Global and overview maps	CL5741.Contig1_All	Desiccation	1.64183
Metabolism	Global and overview maps	CL5368.Contig1_All	Desiccation	1.63065
Metabolism	Global and overview maps	CL6389.Contig1_All	Desiccation	1.61078
Metabolism	Global and overview maps	Unigene3891_All	Desiccation	1.6002
Metabolism	Global and overview maps	CL702.Contig1_All	Desiccation	1.60006
Metabolism	Global and overview maps	Unigene3934_All	Desiccation	1.59611
Metabolism	Global and overview maps	CL7609.Contig1_All	Desiccation	1.59303
Metabolism	Global and overview maps	CL392.Contig1_All	Desiccation	1.59188
Metabolism	Global and overview maps	CL7463.Contig1_All	Desiccation	1.588
Metabolism	Global and overview maps	CL3776.Contig1_All	Desiccation	1.58733
Metabolism	Global and overview maps	CL8865.Contig1_All	Desiccation	1.56968
Metabolism	Global and overview maps	CL4968.Contig1_All	Desiccation	1.56924
Metabolism	Global and overview maps	Unigene3960_All	Desiccation	1.56689
Metabolism	Global and overview maps	CL483.Contig10_All	Desiccation	1.55922
Metabolism	Global and overview maps	Unigene8481_All	Desiccation	1.55767
Metabolism	Global and overview maps	CL2825.Contig3_All	Desiccation	1.54746
Metabolism	Global and overview maps	CL3954.Contig4_All	Desiccation	1.5205
Metabolism	Global and overview maps	CL3052.Contig1_All	Desiccation	1.5102
Metabolism	Global and overview maps	CL1605.Contig3_All	Desiccation	1.50508
Metabolism	Global and overview maps	Unigene6982_All	Desiccation	1.48972
Metabolism	Global and overview maps	Unigene10773_All	Desiccation	1.4837
Metabolism	Global and overview maps	CL489.Contig10_All	Desiccation	1.47763
Metabolism	Global and overview maps	Unigene7056_All	Desiccation	1.4674
Metabolism	Global and overview maps	CL7241.Contig1_All	Desiccation	1.46547
Metabolism	Global and overview maps	Unigene3723_All	Desiccation	1.46215
Metabolism	Global and overview maps	CL7126.Contig1_All	Desiccation	1.45555
Metabolism	Global and overview maps	CL329.Contig2_All	Desiccation	1.45084
Metabolism	Global and overview maps	Unigene10544_All	Desiccation	1.44244
Metabolism	Global and overview maps	CL7708.Contig2_All	Desiccation	1.44137
Metabolism	Global and overview maps	CL2382.Contig2_All	Desiccation	1.43422
Metabolism	Global and overview maps	CL3093.Contig2_All	Desiccation	1.425
Metabolism	Global and overview maps	Unigene5921_All	Desiccation	1.41605
Metabolism	Global and overview maps	CL8130.Contig3_All	Desiccation	1.41106
Metabolism	Global and overview maps	Unigene2514_All	Desiccation	1.40758
Metabolism	Global and overview maps	Unigene6079_All	Desiccation	1.40612
Metabolism	Global and overview maps	CL7948.Contig1_All	Desiccation	1.40473
Metabolism	Global and overview maps	CL55.Contig5_All	Desiccation	1.39022
Metabolism	Global and overview maps	CL1010.Contig1_All	Desiccation	1.38698
Metabolism	Global and overview maps	CL105.Contig1_All	Desiccation	1.38653
Metabolism	Global and overview maps	Unigene8517_All	Desiccation	1.38425
Metabolism	Global and overview maps	Unigene9410_All	Desiccation	1.36848
Metabolism	Global and overview maps	Unigene5019_All	Desiccation	1.36329
Metabolism	Global and overview maps	Unigene5871_All	Desiccation	1.363
Metabolism	Global and overview maps	CL3523.Contig2_All	Desiccation	1.36072
Metabolism	Global and overview maps	CL2651.Contig2_All	Desiccation	1.35962
Metabolism	Global and overview maps	CL74.Contig4_All	Desiccation	1.3582
Metabolism	Global and overview maps	CL6211.Contig2_All	Desiccation	1.35191
Metabolism	Global and overview maps	CL3510.Contig1_All	Desiccation	1.35056
Metabolism	Global and overview maps	CL3675.Contig1_All	Desiccation	1.34015
Metabolism	Global and overview maps	CL4645.Contig4_All	Desiccation	1.31832
Metabolism	Global and overview maps	Unigene2805_All	Desiccation	1.31747
Metabolism	Global and overview maps	CL6458.Contig1_All	Desiccation	1.31377
Metabolism	Global and overview maps	CL3502.Contig1_All	Desiccation	1.31258
Metabolism	Global and overview maps	CL6227.Contig1_All	Desiccation	1.31213
Metabolism	Global and overview maps	CL6346.Contig2_All	Desiccation	1.3095
Metabolism	Global and overview maps	Unigene74_All	Desiccation	1.29799
Metabolism	Global and overview maps	CL7253.Contig3_All	Desiccation	1.29417
Metabolism	Global and overview maps	CL8068.Contig2_All	Desiccation	1.28936
Metabolism	Global and overview maps	Unigene255_All	Desiccation	1.28851
Metabolism	Global and overview maps	CL7783.Contig2_All	Desiccation	1.28705
Metabolism	Global and overview maps	CL489.Contig2_All	Desiccation	1.28648
Metabolism	Global and overview maps	CL6458.Contig2_All	Desiccation	1.27836
Metabolism	Global and overview maps	CL2549.Contig1_All	Desiccation	1.27395
Metabolism	Global and overview maps	CL304.Contig1_All	Desiccation	1.26189
Metabolism	Global and overview maps	CL7861.Contig1_All	Desiccation	1.25941
Metabolism	Global and overview maps	Unigene13317_All	Desiccation	1.24484
Metabolism	Global and overview maps	CL7339.Contig1_All	Desiccation	1.24127
Metabolism	Global and overview maps	CL7382.Contig1_All	Desiccation	1.23787
Metabolism	Global and overview maps	CL3339.Contig2_All	Desiccation	1.23096
Metabolism	Global and overview maps	Unigene10762_All	Desiccation	1.22919
Metabolism	Global and overview maps	Unigene10514_All	Desiccation	1.21463
Metabolism	Global and overview maps	CL5904.Contig1_All	Desiccation	1.21143
Metabolism	Global and overview maps	CL5965.Contig2_All	Desiccation	1.20617
Metabolism	Global and overview maps	CL504.Contig6_All	Desiccation	1.20138
Metabolism	Global and overview maps	CL7948.Contig2_All	Desiccation	1.1971
Metabolism	Global and overview maps	CL2040.Contig1_All	Desiccation	1.19274
Metabolism	Global and overview maps	CL3248.Contig2_All	Desiccation	1.18879
Metabolism	Global and overview maps	CL3699.Contig1_All	Desiccation	1.18673
Metabolism	Global and overview maps	CL8197.Contig1_All	Desiccation	1.18483
Metabolism	Global and overview maps	Unigene7251_All	Desiccation	1.1824
Metabolism	Global and overview maps	Unigene8463_All	Desiccation	1.1789
Metabolism	Global and overview maps	CL4479.Contig1_All	Desiccation	1.17772
Metabolism	Global and overview maps	CL6891.Contig1_All	Desiccation	1.14586
Metabolism	Global and overview maps	CL2040.Contig2_All	Desiccation	1.13641
Metabolism	Global and overview maps	Unigene1653_All	Desiccation	1.13626
Metabolism	Global and overview maps	CL8447.Contig1_All	Desiccation	1.12667
Metabolism	Global and overview maps	Unigene103_All	Desiccation	1.12347
Metabolism	Global and overview maps	CL4089.Contig1_All	Desiccation	1.09459
Metabolism	Global and overview maps	Unigene8378_All	Desiccation	1.08384
Metabolism	Global and overview maps	CL8602.Contig2_All	Desiccation	1.0836
Metabolism	Global and overview maps	CL2711.Contig2_All	Desiccation	1.08209
Metabolism	Global and overview maps	CL2805.Contig2_All	Desiccation	1.07038
Metabolism	Global and overview maps	CL7105.Contig2_All	Desiccation	1.06692
Metabolism	Global and overview maps	CL330.Contig1_All	Desiccation	1.06641
Metabolism	Global and overview maps	CL8178.Contig1_All	Desiccation	1.06586
Metabolism	Global and overview maps	CL4159.Contig1_All	Desiccation	1.0556
Metabolism	Global and overview maps	CL133.Contig1_All	Desiccation	1.04783
Metabolism	Global and overview maps	CL2118.Contig1_All	Desiccation	1.0452
Metabolism	Global and overview maps	CL2727.Contig3_All	Desiccation	1.04092
Metabolism	Global and overview maps	Unigene3701_All	Desiccation	1.01297
Metabolism	Global and overview maps	CL1983.Contig2_All	Desiccation	1.0079
Metabolism	Global and overview maps	CL4196.Contig2_All	Desiccation	1.0051
Metabolism	Global and overview maps	CL2541.Contig1_All	Desiccation	-1.00975
Metabolism	Global and overview maps	CL834.Contig1_All	Desiccation	-1.01711
Metabolism	Global and overview maps	CL6786.Contig3_All	Desiccation	-1.01712
Metabolism	Global and overview maps	CL4216.Contig3_All	Desiccation	-1.02571
Metabolism	Global and overview maps	CL203.Contig16_All	Desiccation	-1.03506
Metabolism	Global and overview maps	CL8530.Contig3_All	Desiccation	-1.03873
Metabolism	Global and overview maps	Unigene6837_All	Desiccation	-1.03923
Metabolism	Global and overview maps	CL8236.Contig1_All	Desiccation	-1.04144
Metabolism	Global and overview maps	CL1820.Contig2_All	Desiccation	-1.04471
Metabolism	Global and overview maps	Unigene265_All	Desiccation	-1.04495
Metabolism	Global and overview maps	CL302.Contig5_All	Desiccation	-1.04941
Metabolism	Global and overview maps	CL7994.Contig2_All	Desiccation	-1.05125
Metabolism	Global and overview maps	CL16.Contig4_All	Desiccation	-1.05781
Metabolism	Global and overview maps	CL154.Contig1_All	Desiccation	-1.06293
Metabolism	Global and overview maps	Unigene8506_All	Desiccation	-1.06518
Metabolism	Global and overview maps	CL5978.Contig2_All	Desiccation	-1.0723
Metabolism	Global and overview maps	CL6591.Contig1_All	Desiccation	-1.09561
Metabolism	Global and overview maps	CL8669.Contig1_All	Desiccation	-1.09835
Metabolism	Global and overview maps	CL9001.Contig1_All	Desiccation	-1.09973
Metabolism	Global and overview maps	CL7265.Contig2_All	Desiccation	-1.10164
Metabolism	Global and overview maps	Unigene10538_All	Desiccation	-1.11262
Metabolism	Global and overview maps	Unigene5013_All	Desiccation	-1.11846
Metabolism	Global and overview maps	Unigene6853_All	Desiccation	-1.12281
Metabolism	Global and overview maps	CL6696.Contig5_All	Desiccation	-1.13044
Metabolism	Global and overview maps	CL7607.Contig2_All	Desiccation	-1.14034
Metabolism	Global and overview maps	CL4523.Contig3_All	Desiccation	-1.14685
Metabolism	Global and overview maps	Unigene4991_All	Desiccation	-1.1501
Metabolism	Global and overview maps	CL1283.Contig2_All	Desiccation	-1.15421
Metabolism	Global and overview maps	CL5242.Contig2_All	Desiccation	-1.16637
Metabolism	Global and overview maps	CL187.Contig1_All	Desiccation	-1.17711
Metabolism	Global and overview maps	Unigene76_All	Desiccation	-1.17807
Metabolism	Global and overview maps	CL4216.Contig1_All	Desiccation	-1.18119
Metabolism	Global and overview maps	Unigene10475_All	Desiccation	-1.18333
Metabolism	Global and overview maps	Unigene8317_All	Desiccation	-1.18397
Metabolism	Global and overview maps	Unigene6124_All	Desiccation	-1.18528
Metabolism	Global and overview maps	CL7941.Contig1_All	Desiccation	-1.18814
Metabolism	Global and overview maps	CL1387.Contig2_All	Desiccation	-1.19728
Metabolism	Global and overview maps	CL3807.Contig2_All	Desiccation	-1.20137
Metabolism	Global and overview maps	CL2450.Contig7_All	Desiccation	-1.20458
Metabolism	Global and overview maps	CL1969.Contig1_All	Desiccation	-1.20583
Metabolism	Global and overview maps	CL7295.Contig1_All	Desiccation	-1.22395
Metabolism	Global and overview maps	CL2741.Contig1_All	Desiccation	-1.24637
Metabolism	Global and overview maps	Unigene10586_All	Desiccation	-1.25237
Metabolism	Global and overview maps	Unigene4910_All	Desiccation	-1.25797
Metabolism	Global and overview maps	Unigene5002_All	Desiccation	-1.25845
Metabolism	Global and overview maps	CL1567.Contig1_All	Desiccation	-1.26119
Metabolism	Global and overview maps	Unigene3634_All	Desiccation	-1.26811
Metabolism	Global and overview maps	Unigene22261_All	Desiccation	-1.2717
Metabolism	Global and overview maps	Unigene396_All	Desiccation	-1.29177
Metabolism	Global and overview maps	CL7529.Contig1_All	Desiccation	-1.30462
Metabolism	Global and overview maps	CL8921.Contig3_All	Desiccation	-1.31696
Metabolism	Global and overview maps	Unigene431_All	Desiccation	-1.31719
Metabolism	Global and overview maps	Unigene10797_All	Desiccation	-1.31828
Metabolism	Global and overview maps	CL2389.Contig1_All	Desiccation	-1.32143
Metabolism	Global and overview maps	CL4073.Contig2_All	Desiccation	-1.32448
Metabolism	Global and overview maps	CL7932.Contig1_All	Desiccation	-1.3765
Metabolism	Global and overview maps	CL1680.Contig1_All	Desiccation	-1.41336
Metabolism	Global and overview maps	CL8326.Contig3_All	Desiccation	-1.41919
Metabolism	Global and overview maps	CL4484.Contig2_All	Desiccation	-1.42089
Metabolism	Global and overview maps	CL4906.Contig3_All	Desiccation	-1.42351
Metabolism	Global and overview maps	CL6465.Contig2_All	Desiccation	-1.4243
Metabolism	Global and overview maps	CL5933.Contig2_All	Desiccation	-1.43023
Metabolism	Global and overview maps	CL8834.Contig2_All	Desiccation	-1.43343
Metabolism	Global and overview maps	Unigene4743_All	Desiccation	-1.44394
Metabolism	Global and overview maps	Unigene7306_All	Desiccation	-1.44899
Metabolism	Global and overview maps	Unigene6156_All	Desiccation	-1.46027
Metabolism	Global and overview maps	CL6589.Contig1_All	Desiccation	-1.46082
Metabolism	Global and overview maps	CL6786.Contig2_All	Desiccation	-1.47917
Metabolism	Global and overview maps	CL6476.Contig2_All	Desiccation	-1.48394
Metabolism	Global and overview maps	Unigene4670_All	Desiccation	-1.48882
Metabolism	Global and overview maps	CL338.Contig10_All	Desiccation	-1.49184
Metabolism	Global and overview maps	Unigene6866_All	Desiccation	-1.49783
Metabolism	Global and overview maps	CL8882.Contig1_All	Desiccation	-1.50566
Metabolism	Global and overview maps	CL665.Contig1_All	Desiccation	-1.50997
Metabolism	Global and overview maps	CL5669.Contig2_All	Desiccation	-1.5112
Metabolism	Global and overview maps	CL8326.Contig1_All	Desiccation	-1.52087
Metabolism	Global and overview maps	CL7232.Contig2_All	Desiccation	-1.52962
Metabolism	Global and overview maps	CL4639.Contig1_All	Desiccation	-1.53923
Metabolism	Global and overview maps	CL4602.Contig2_All	Desiccation	-1.55078
Metabolism	Global and overview maps	CL6589.Contig2_All	Desiccation	-1.5512
Metabolism	Global and overview maps	CL8144.Contig2_All	Desiccation	-1.55145
Metabolism	Global and overview maps	Unigene6022_All	Desiccation	-1.56109
Metabolism	Global and overview maps	CL338.Contig8_All	Desiccation	-1.5748
Metabolism	Global and overview maps	CL5211.Contig1_All	Desiccation	-1.58003
Metabolism	Global and overview maps	Unigene10455_All	Desiccation	-1.58329
Metabolism	Global and overview maps	CL8834.Contig1_All	Desiccation	-1.60827
Metabolism	Global and overview maps	CL37.Contig1_All	Desiccation	-1.61918
Metabolism	Global and overview maps	CL5725.Contig5_All	Desiccation	-1.62518
Metabolism	Global and overview maps	CL1680.Contig4_All	Desiccation	-1.63057
Metabolism	Global and overview maps	CL5316.Contig8_All	Desiccation	-1.64788
Metabolism	Global and overview maps	CL6961.Contig1_All	Desiccation	-1.66115
Metabolism	Global and overview maps	CL8627.Contig1_All	Desiccation	-1.66178
Metabolism	Global and overview maps	CL3982.Contig1_All	Desiccation	-1.66454
Metabolism	Global and overview maps	CL8882.Contig2_All	Desiccation	-1.70177
Metabolism	Global and overview maps	CL1315.Contig7_All	Desiccation	-1.70237
Metabolism	Global and overview maps	CL665.Contig5_All	Desiccation	-1.70987
Metabolism	Global and overview maps	CL1315.Contig3_All	Desiccation	-1.71324
Metabolism	Global and overview maps	CL1356.Contig1_All	Desiccation	-1.72672
Metabolism	Global and overview maps	CL114.Contig3_All	Desiccation	-1.72714
Metabolism	Global and overview maps	Unigene81_All	Desiccation	-1.72782
Metabolism	Global and overview maps	CL1441.Contig1_All	Desiccation	-1.75589
Metabolism	Global and overview maps	CL665.Contig2_All	Desiccation	-1.76084
Metabolism	Global and overview maps	CL5565.Contig2_All	Desiccation	-1.76997
Metabolism	Global and overview maps	CL1315.Contig6_All	Desiccation	-1.78254
Metabolism	Global and overview maps	CL8408.Contig1_All	Desiccation	-1.79143
Metabolism	Global and overview maps	CL5844.Contig2_All	Desiccation	-1.79366
Metabolism	Global and overview maps	CL8882.Contig3_All	Desiccation	-1.81538
Metabolism	Global and overview maps	CL3579.Contig1_All	Desiccation	-1.81905
Metabolism	Global and overview maps	CL2992.Contig1_All	Desiccation	-1.83018
Metabolism	Global and overview maps	CL1980.Contig2_All	Desiccation	-1.84102
Metabolism	Global and overview maps	Unigene9676_All	Desiccation	-1.84474
Metabolism	Global and overview maps	CL1648.Contig3_All	Desiccation	-1.8477
Metabolism	Global and overview maps	CL992.Contig4_All	Desiccation	-1.8978
Metabolism	Global and overview maps	CL1254.Contig1_All	Desiccation	-1.94034
Metabolism	Global and overview maps	CL114.Contig23_All	Desiccation	-2.00948
Metabolism	Global and overview maps	CL1648.Contig4_All	Desiccation	-2.03051
Metabolism	Global and overview maps	CL1254.Contig2_All	Desiccation	-2.12344
Metabolism	Global and overview maps	CL2644.Contig1_All	Desiccation	-2.25996
Metabolism	Global and overview maps	CL2346.Contig2_All	Desiccation	-2.30768
Metabolism	Global and overview maps	CL5832.Contig6_All	Desiccation	-2.31818
Metabolism	Global and overview maps	CL5832.Contig3_All	Desiccation	-2.79247
Metabolism	Global and overview maps	CL7037.Contig1_All	Desiccation	-3.01037
Metabolism	Glycan biosynthesis and metabolism	CL8038.Contig1_All	Desiccation	2.94678
Metabolism	Glycan biosynthesis and metabolism	Unigene9518_All	Desiccation	2.44831
Metabolism	Glycan biosynthesis and metabolism	CL834.Contig1_All	Desiccation	-1.01711
Metabolism	Glycan biosynthesis and metabolism	CL7439.Contig2_All	Desiccation	-1.08899
Metabolism	Glycan biosynthesis and metabolism	CL7439.Contig1_All	Desiccation	-1.09893
Metabolism	Glycan biosynthesis and metabolism	Unigene5013_All	Desiccation	-1.11846
Metabolism	Glycan biosynthesis and metabolism	CL5186.Contig1_All	Desiccation	-1.13913
Metabolism	Glycan biosynthesis and metabolism	CL7639.Contig2_All	Desiccation	-1.13924
Metabolism	Glycan biosynthesis and metabolism	CL7607.Contig2_All	Desiccation	-1.14034
Metabolism	Glycan biosynthesis and metabolism	Unigene4991_All	Desiccation	-1.1501
Metabolism	Glycan biosynthesis and metabolism	CL187.Contig1_All	Desiccation	-1.17711
Metabolism	Glycan biosynthesis and metabolism	CL1969.Contig1_All	Desiccation	-1.20583
Metabolism	Glycan biosynthesis and metabolism	CL2741.Contig1_All	Desiccation	-1.24637
Metabolism	Glycan biosynthesis and metabolism	Unigene3634_All	Desiccation	-1.26811
Metabolism	Glycan biosynthesis and metabolism	CL1376.Contig1_All	Desiccation	-1.4203
Metabolism	Glycan biosynthesis and metabolism	CL2391.Contig2_All	Desiccation	-1.43795
Metabolism	Glycan biosynthesis and metabolism	Unigene5738_All	Desiccation	-1.4483
Metabolism	Glycan biosynthesis and metabolism	CL5328.Contig2_All	Desiccation	-1.45581
Metabolism	Glycan biosynthesis and metabolism	Unigene6156_All	Desiccation	-1.46027
Metabolism	Glycan biosynthesis and metabolism	Unigene4670_All	Desiccation	-1.48882
Metabolism	Glycan biosynthesis and metabolism	CL8882.Contig1_All	Desiccation	-1.50566
Metabolism	Glycan biosynthesis and metabolism	CL5669.Contig2_All	Desiccation	-1.5112
Metabolism	Glycan biosynthesis and metabolism	CL2684.Contig6_All	Desiccation	-1.51136
Metabolism	Glycan biosynthesis and metabolism	CL4602.Contig2_All	Desiccation	-1.55078
Metabolism	Glycan biosynthesis and metabolism	Unigene417_All	Desiccation	-1.61256
Metabolism	Glycan biosynthesis and metabolism	CL37.Contig1_All	Desiccation	-1.61918
Metabolism	Glycan biosynthesis and metabolism	CL6961.Contig1_All	Desiccation	-1.66115
Metabolism	Glycan biosynthesis and metabolism	CL3982.Contig1_All	Desiccation	-1.66454
Metabolism	Glycan biosynthesis and metabolism	CL8882.Contig2_All	Desiccation	-1.70177
Metabolism	Glycan biosynthesis and metabolism	Unigene81_All	Desiccation	-1.72782
Metabolism	Glycan biosynthesis and metabolism	CL1441.Contig1_All	Desiccation	-1.75589
Metabolism	Glycan biosynthesis and metabolism	CL8882.Contig3_All	Desiccation	-1.81538
Metabolism	Glycan biosynthesis and metabolism	CL2992.Contig1_All	Desiccation	-1.83018
Metabolism	Glycan biosynthesis and metabolism	CL2684.Contig3_All	Desiccation	-1.83674
Metabolism	Glycan biosynthesis and metabolism	CL1980.Contig2_All	Desiccation	-1.84102
Metabolism	Glycan biosynthesis and metabolism	Unigene9676_All	Desiccation	-1.84474
Metabolism	Lipid metabolism	CL4671.Contig1_All	Desiccation	4.51396
Metabolism	Lipid metabolism	CL1463.Contig1_All	Desiccation	3.97889
Metabolism	Lipid metabolism	CL5160.Contig2_All	Desiccation	3.71813
Metabolism	Lipid metabolism	CL3176.Contig2_All	Desiccation	3.60592
Metabolism	Lipid metabolism	CL715.Contig4_All	Desiccation	3.56488
Metabolism	Lipid metabolism	Unigene385_All	Desiccation	3.45372
Metabolism	Lipid metabolism	Unigene10688_All	Desiccation	3.41354
Metabolism	Lipid metabolism	CL1458.Contig6_All	Desiccation	3.40345
Metabolism	Lipid metabolism	CL2661.Contig1_All	Desiccation	3.09202
Metabolism	Lipid metabolism	CL1801.Contig2_All	Desiccation	2.92235
Metabolism	Lipid metabolism	CL3919.Contig4_All	Desiccation	2.91386
Metabolism	Lipid metabolism	CL5160.Contig1_All	Desiccation	2.7751
Metabolism	Lipid metabolism	Unigene347_All	Desiccation	2.76456
Metabolism	Lipid metabolism	CL1463.Contig2_All	Desiccation	2.67937
Metabolism	Lipid metabolism	CL2219.Contig1_All	Desiccation	2.44814
Metabolism	Lipid metabolism	CL339.Contig6_All	Desiccation	2.37148
Metabolism	Lipid metabolism	CL4547.Contig1_All	Desiccation	2.28094
Metabolism	Lipid metabolism	CL1591.Contig1_All	Desiccation	2.25547
Metabolism	Lipid metabolism	CL329.Contig1_All	Desiccation	2.20713
Metabolism	Lipid metabolism	CL3672.Contig1_All	Desiccation	2.18902
Metabolism	Lipid metabolism	CL4779.Contig2_All	Desiccation	2.10764
Metabolism	Lipid metabolism	CL7271.Contig2_All	Desiccation	2.0833
Metabolism	Lipid metabolism	Unigene2689_All	Desiccation	2.07569
Metabolism	Lipid metabolism	CL8837.Contig1_All	Desiccation	2.04176
Metabolism	Lipid metabolism	CL4779.Contig1_All	Desiccation	2.01154
Metabolism	Lipid metabolism	CL4375.Contig1_All	Desiccation	2.00852
Metabolism	Lipid metabolism	CL5550.Contig1_All	Desiccation	1.98727
Metabolism	Lipid metabolism	CL4700.Contig1_All	Desiccation	1.94931
Metabolism	Lipid metabolism	CL183.Contig5_All	Desiccation	1.92485
Metabolism	Lipid metabolism	CL3883.Contig1_All	Desiccation	1.89703
Metabolism	Lipid metabolism	CL1215.Contig5_All	Desiccation	1.83828
Metabolism	Lipid metabolism	Unigene4643_All	Desiccation	1.73549
Metabolism	Lipid metabolism	CL5670.Contig1_All	Desiccation	1.72344
Metabolism	Lipid metabolism	CL2239.Contig2_All	Desiccation	1.71793
Metabolism	Lipid metabolism	CL3784.Contig3_All	Desiccation	1.69876
Metabolism	Lipid metabolism	Unigene6199_All	Desiccation	1.68493
Metabolism	Lipid metabolism	CL5467.Contig1_All	Desiccation	1.66925
Metabolism	Lipid metabolism	CL5385.Contig4_All	Desiccation	1.66264
Metabolism	Lipid metabolism	CL4968.Contig1_All	Desiccation	1.56924
Metabolism	Lipid metabolism	CL483.Contig10_All	Desiccation	1.55922
Metabolism	Lipid metabolism	CL1862.Contig5_All	Desiccation	1.51134
Metabolism	Lipid metabolism	Unigene10773_All	Desiccation	1.4837
Metabolism	Lipid metabolism	Unigene7056_All	Desiccation	1.4674
Metabolism	Lipid metabolism	CL329.Contig2_All	Desiccation	1.45084
Metabolism	Lipid metabolism	CL3093.Contig2_All	Desiccation	1.425
Metabolism	Lipid metabolism	CL4645.Contig4_All	Desiccation	1.31832
Metabolism	Lipid metabolism	CL6346.Contig2_All	Desiccation	1.3095
Metabolism	Lipid metabolism	Unigene74_All	Desiccation	1.29799
Metabolism	Lipid metabolism	CL3339.Contig2_All	Desiccation	1.23096
Metabolism	Lipid metabolism	Unigene8463_All	Desiccation	1.1789
Metabolism	Lipid metabolism	CL4089.Contig1_All	Desiccation	1.09459
Metabolism	Lipid metabolism	CL8602.Contig2_All	Desiccation	1.0836
Metabolism	Lipid metabolism	CL2711.Contig2_All	Desiccation	1.08209
Metabolism	Lipid metabolism	CL2541.Contig1_All	Desiccation	-1.00975
Metabolism	Lipid metabolism	CL6786.Contig3_All	Desiccation	-1.01712
Metabolism	Lipid metabolism	CL4216.Contig3_All	Desiccation	-1.02571
Metabolism	Lipid metabolism	CL8236.Contig1_All	Desiccation	-1.04144
Metabolism	Lipid metabolism	CL5978.Contig2_All	Desiccation	-1.0723
Metabolism	Lipid metabolism	CL3560.Contig2_All	Desiccation	-1.07275
Metabolism	Lipid metabolism	CL6591.Contig1_All	Desiccation	-1.09561
Metabolism	Lipid metabolism	CL8669.Contig1_All	Desiccation	-1.09835
Metabolism	Lipid metabolism	CL6696.Contig5_All	Desiccation	-1.13044
Metabolism	Lipid metabolism	CL4523.Contig3_All	Desiccation	-1.14685
Metabolism	Lipid metabolism	Unigene76_All	Desiccation	-1.17807
Metabolism	Lipid metabolism	CL4216.Contig1_All	Desiccation	-1.18119
Metabolism	Lipid metabolism	Unigene6124_All	Desiccation	-1.18528
Metabolism	Lipid metabolism	CL2450.Contig7_All	Desiccation	-1.20458
Metabolism	Lipid metabolism	Unigene4910_All	Desiccation	-1.25797
Metabolism	Lipid metabolism	Unigene5002_All	Desiccation	-1.25845
Metabolism	Lipid metabolism	CL7529.Contig1_All	Desiccation	-1.30462
Metabolism	Lipid metabolism	Unigene431_All	Desiccation	-1.31719
Metabolism	Lipid metabolism	CL7932.Contig1_All	Desiccation	-1.3765
Metabolism	Lipid metabolism	CL4484.Contig2_All	Desiccation	-1.42089
Metabolism	Lipid metabolism	CL6786.Contig2_All	Desiccation	-1.47917
Metabolism	Lipid metabolism	CL8882.Contig1_All	Desiccation	-1.50566
Metabolism	Lipid metabolism	CL665.Contig1_All	Desiccation	-1.50997
Metabolism	Lipid metabolism	CL5316.Contig8_All	Desiccation	-1.64788
Metabolism	Lipid metabolism	CL6961.Contig1_All	Desiccation	-1.66115
Metabolism	Lipid metabolism	CL8882.Contig2_All	Desiccation	-1.70177
Metabolism	Lipid metabolism	CL665.Contig5_All	Desiccation	-1.70987
Metabolism	Lipid metabolism	CL1356.Contig1_All	Desiccation	-1.72672
Metabolism	Lipid metabolism	Unigene81_All	Desiccation	-1.72782
Metabolism	Lipid metabolism	CL665.Contig2_All	Desiccation	-1.76084
Metabolism	Lipid metabolism	CL5844.Contig2_All	Desiccation	-1.79366
Metabolism	Lipid metabolism	CL8882.Contig3_All	Desiccation	-1.81538
Metabolism	Lipid metabolism	Unigene2789_All	Desiccation	-2.1997
Metabolism	Lipid metabolism	CL2644.Contig1_All	Desiccation	-2.25996
Metabolism	Lipid metabolism	CL2346.Contig2_All	Desiccation	-2.30768
Metabolism	Lipid metabolism	CL7037.Contig1_All	Desiccation	-3.01037
Environmental Information Processing	Membrane transport	CL8764.Contig2_All	Desiccation	3.47577
Environmental Information Processing	Membrane transport	Unigene8176_All	Desiccation	2.46337
Metabolism	Metabolism of cofactors and vitamins	CL4671.Contig1_All	Desiccation	4.51396
Metabolism	Metabolism of cofactors and vitamins	CL1463.Contig1_All	Desiccation	3.97889
Metabolism	Metabolism of cofactors and vitamins	CL3176.Contig2_All	Desiccation	3.60592
Metabolism	Metabolism of cofactors and vitamins	Unigene388_All	Desiccation	3.45826
Metabolism	Metabolism of cofactors and vitamins	CL3384.Contig4_All	Desiccation	3.42179
Metabolism	Metabolism of cofactors and vitamins	Unigene18947_All	Desiccation	3.16241
Metabolism	Metabolism of cofactors and vitamins	CL3384.Contig3_All	Desiccation	3.12946
Metabolism	Metabolism of cofactors and vitamins	CL4746.Contig1_All	Desiccation	2.97063
Metabolism	Metabolism of cofactors and vitamins	CL8038.Contig1_All	Desiccation	2.94678
Metabolism	Metabolism of cofactors and vitamins	CL7272.Contig1_All	Desiccation	2.92851
Metabolism	Metabolism of cofactors and vitamins	CL3919.Contig4_All	Desiccation	2.91386
Metabolism	Metabolism of cofactors and vitamins	CL112.Contig1_All	Desiccation	2.84124
Metabolism	Metabolism of cofactors and vitamins	Unigene347_All	Desiccation	2.76456
Metabolism	Metabolism of cofactors and vitamins	CL8476.Contig1_All	Desiccation	2.75534
Metabolism	Metabolism of cofactors and vitamins	CL3700.Contig1_All	Desiccation	2.75136
Metabolism	Metabolism of cofactors and vitamins	CL3640.Contig2_All	Desiccation	2.74668
Metabolism	Metabolism of cofactors and vitamins	CL8130.Contig2_All	Desiccation	2.68295
Metabolism	Metabolism of cofactors and vitamins	CL1463.Contig2_All	Desiccation	2.67937
Metabolism	Metabolism of cofactors and vitamins	CL3064.Contig1_All	Desiccation	2.64931
Metabolism	Metabolism of cofactors and vitamins	Unigene1645_All	Desiccation	2.4612
Metabolism	Metabolism of cofactors and vitamins	CL2219.Contig1_All	Desiccation	2.44814
Metabolism	Metabolism of cofactors and vitamins	CL7345.Contig2_All	Desiccation	2.34912
Metabolism	Metabolism of cofactors and vitamins	Unigene1397_All	Desiccation	2.24873
Metabolism	Metabolism of cofactors and vitamins	CL4005.Contig11_All	Desiccation	2.19295
Metabolism	Metabolism of cofactors and vitamins	CL4410.Contig1_All	Desiccation	2.19201
Metabolism	Metabolism of cofactors and vitamins	CL1474.Contig2_All	Desiccation	2.18804
Metabolism	Metabolism of cofactors and vitamins	CL1474.Contig1_All	Desiccation	2.15483
Metabolism	Metabolism of cofactors and vitamins	CL7813.Contig2_All	Desiccation	2.02054
Metabolism	Metabolism of cofactors and vitamins	CL5550.Contig1_All	Desiccation	1.98727
Metabolism	Metabolism of cofactors and vitamins	Unigene157_All	Desiccation	1.9459
Metabolism	Metabolism of cofactors and vitamins	CL499.Contig1_All	Desiccation	1.81236
Metabolism	Metabolism of cofactors and vitamins	CL4756.Contig1_All	Desiccation	1.77219
Metabolism	Metabolism of cofactors and vitamins	CL4312.Contig1_All	Desiccation	1.75154
Metabolism	Metabolism of cofactors and vitamins	Unigene332_All	Desiccation	1.73429
Metabolism	Metabolism of cofactors and vitamins	CL8696.Contig1_All	Desiccation	1.72583
Metabolism	Metabolism of cofactors and vitamins	CL3784.Contig3_All	Desiccation	1.69876
Metabolism	Metabolism of cofactors and vitamins	CL5385.Contig4_All	Desiccation	1.66264
Metabolism	Metabolism of cofactors and vitamins	Unigene8359_All	Desiccation	1.64393
Metabolism	Metabolism of cofactors and vitamins	CL4968.Contig1_All	Desiccation	1.56924
Metabolism	Metabolism of cofactors and vitamins	Unigene7056_All	Desiccation	1.4674
Metabolism	Metabolism of cofactors and vitamins	CL7241.Contig1_All	Desiccation	1.46547
Metabolism	Metabolism of cofactors and vitamins	CL3093.Contig2_All	Desiccation	1.425
Metabolism	Metabolism of cofactors and vitamins	CL8130.Contig3_All	Desiccation	1.41106
Metabolism	Metabolism of cofactors and vitamins	Unigene8517_All	Desiccation	1.38425
Metabolism	Metabolism of cofactors and vitamins	CL1286.Contig1_All	Desiccation	1.37485
Metabolism	Metabolism of cofactors and vitamins	Unigene5871_All	Desiccation	1.363
Metabolism	Metabolism of cofactors and vitamins	CL7253.Contig3_All	Desiccation	1.29417
Metabolism	Metabolism of cofactors and vitamins	CL304.Contig1_All	Desiccation	1.26189
Metabolism	Metabolism of cofactors and vitamins	CL7339.Contig1_All	Desiccation	1.24127
Metabolism	Metabolism of cofactors and vitamins	CL5965.Contig2_All	Desiccation	1.20617
Metabolism	Metabolism of cofactors and vitamins	CL3248.Contig2_All	Desiccation	1.18879
Metabolism	Metabolism of cofactors and vitamins	Unigene103_All	Desiccation	1.12347
Metabolism	Metabolism of cofactors and vitamins	CL8178.Contig1_All	Desiccation	1.06586
Metabolism	Metabolism of cofactors and vitamins	Unigene8506_All	Desiccation	-1.06518
Metabolism	Metabolism of cofactors and vitamins	CL5978.Contig2_All	Desiccation	-1.0723
Metabolism	Metabolism of cofactors and vitamins	Unigene4991_All	Desiccation	-1.1501
Metabolism	Metabolism of cofactors and vitamins	CL1283.Contig2_All	Desiccation	-1.15421
Metabolism	Metabolism of cofactors and vitamins	CL7941.Contig1_All	Desiccation	-1.18814
Metabolism	Metabolism of cofactors and vitamins	Unigene10797_All	Desiccation	-1.31828
Metabolism	Metabolism of cofactors and vitamins	CL2389.Contig1_All	Desiccation	-1.32143
Metabolism	Metabolism of cofactors and vitamins	CL5933.Contig2_All	Desiccation	-1.43023
Metabolism	Metabolism of cofactors and vitamins	CL7232.Contig2_All	Desiccation	-1.52962
Metabolism	Metabolism of cofactors and vitamins	CL4639.Contig1_All	Desiccation	-1.53923
Metabolism	Metabolism of cofactors and vitamins	CL5565.Contig2_All	Desiccation	-1.76997
Metabolism	Metabolism of cofactors and vitamins	CL1254.Contig1_All	Desiccation	-1.94034
Metabolism	Metabolism of cofactors and vitamins	CL1254.Contig2_All	Desiccation	-2.12344
Metabolism	Metabolism of cofactors and vitamins	CL5832.Contig6_All	Desiccation	-2.31818
Metabolism	Metabolism of cofactors and vitamins	CL5832.Contig3_All	Desiccation	-2.79247
Metabolism	Metabolism of other amino acids	CL1859.Contig1_All	Desiccation	3.40878
Metabolism	Metabolism of other amino acids	CL1898.Contig1_All	Desiccation	3.23738
Metabolism	Metabolism of other amino acids	CL5305.Contig2_All	Desiccation	3.08412
Metabolism	Metabolism of other amino acids	CL1623.Contig1_All	Desiccation	3.07
Metabolism	Metabolism of other amino acids	Unigene1465_All	Desiccation	2.64591
Metabolism	Metabolism of other amino acids	CL608.Contig3_All	Desiccation	2.63484
Metabolism	Metabolism of other amino acids	CL1387.Contig4_All	Desiccation	2.56155
Metabolism	Metabolism of other amino acids	CL2321.Contig1_All	Desiccation	2.43234
Metabolism	Metabolism of other amino acids	Unigene5929_All	Desiccation	2.26958
Metabolism	Metabolism of other amino acids	Unigene1612_All	Desiccation	2.17389
Metabolism	Metabolism of other amino acids	CL2916.Contig1_All	Desiccation	1.9867
Metabolism	Metabolism of other amino acids	CL183.Contig5_All	Desiccation	1.92485
Metabolism	Metabolism of other amino acids	CL1092.Contig1_All	Desiccation	1.77654
Metabolism	Metabolism of other amino acids	CL2084.Contig1_All	Desiccation	1.74314
Metabolism	Metabolism of other amino acids	CL5527.Contig1_All	Desiccation	1.73856
Metabolism	Metabolism of other amino acids	CL8696.Contig1_All	Desiccation	1.72583
Metabolism	Metabolism of other amino acids	CL3784.Contig3_All	Desiccation	1.69876
Metabolism	Metabolism of other amino acids	CL2757.Contig1_All	Desiccation	1.69025
Metabolism	Metabolism of other amino acids	CL4685.Contig5_All	Desiccation	1.67028
Metabolism	Metabolism of other amino acids	CL6389.Contig1_All	Desiccation	1.61078
Metabolism	Metabolism of other amino acids	CL1509.Contig3_All	Desiccation	1.53972
Metabolism	Metabolism of other amino acids	Unigene2514_All	Desiccation	1.40758
Metabolism	Metabolism of other amino acids	CL1010.Contig1_All	Desiccation	1.38698
Metabolism	Metabolism of other amino acids	CL4793.Contig1_All	Desiccation	1.35921
Metabolism	Metabolism of other amino acids	CL3510.Contig1_All	Desiccation	1.35056
Metabolism	Metabolism of other amino acids	Unigene8252_All	Desiccation	1.30037
Metabolism	Metabolism of other amino acids	CL7339.Contig1_All	Desiccation	1.24127
Metabolism	Metabolism of other amino acids	CL5904.Contig1_All	Desiccation	1.21143
Metabolism	Metabolism of other amino acids	CL5168.Contig3_All	Desiccation	1.18944
Metabolism	Metabolism of other amino acids	CL3699.Contig1_All	Desiccation	1.18673
Metabolism	Metabolism of other amino acids	CL2711.Contig2_All	Desiccation	1.08209
Metabolism	Metabolism of other amino acids	CL4159.Contig1_All	Desiccation	1.0556
Metabolism	Metabolism of other amino acids	CL6364.Contig1_All	Desiccation	1.00819
Metabolism	Metabolism of other amino acids	CL4216.Contig3_All	Desiccation	-1.02571
Metabolism	Metabolism of other amino acids	CL1820.Contig2_All	Desiccation	-1.04471
Metabolism	Metabolism of other amino acids	CL7994.Contig2_All	Desiccation	-1.05125
Metabolism	Metabolism of other amino acids	CL506.Contig1_All	Desiccation	-1.07786
Metabolism	Metabolism of other amino acids	CL4523.Contig3_All	Desiccation	-1.14685
Metabolism	Metabolism of other amino acids	Unigene1630_All	Desiccation	-1.1499
Metabolism	Metabolism of other amino acids	CL4216.Contig1_All	Desiccation	-1.18119
Metabolism	Metabolism of other amino acids	Unigene10475_All	Desiccation	-1.18333
Metabolism	Metabolism of other amino acids	CL1387.Contig2_All	Desiccation	-1.19728
Metabolism	Metabolism of other amino acids	CL3807.Contig2_All	Desiccation	-1.20137
Metabolism	Metabolism of other amino acids	CL2450.Contig7_All	Desiccation	-1.20458
Metabolism	Metabolism of other amino acids	CL7295.Contig1_All	Desiccation	-1.22395
Metabolism	Metabolism of other amino acids	CL1567.Contig1_All	Desiccation	-1.26119
Metabolism	Metabolism of other amino acids	CL8326.Contig3_All	Desiccation	-1.41919
Metabolism	Metabolism of other amino acids	CL6465.Contig2_All	Desiccation	-1.4243
Metabolism	Metabolism of other amino acids	CL8834.Contig2_All	Desiccation	-1.43343
Metabolism	Metabolism of other amino acids	CL338.Contig10_All	Desiccation	-1.49184
Metabolism	Metabolism of other amino acids	CL8326.Contig1_All	Desiccation	-1.52087
Metabolism	Metabolism of other amino acids	CL338.Contig8_All	Desiccation	-1.5748
Metabolism	Metabolism of other amino acids	Unigene10455_All	Desiccation	-1.58329
Metabolism	Metabolism of other amino acids	CL8834.Contig1_All	Desiccation	-1.60827
Metabolism	Metabolism of terpenoids and polyketides	CL1801.Contig2_All	Desiccation	2.92235
Metabolism	Metabolism of terpenoids and polyketides	CL7297.Contig2_All	Desiccation	2.61618
Metabolism	Metabolism of terpenoids and polyketides	CL711.Contig2_All	Desiccation	2.27785
Metabolism	Metabolism of terpenoids and polyketides	CL105.Contig1_All	Desiccation	1.38653
Metabolism	Metabolism of terpenoids and polyketides	CL8197.Contig1_All	Desiccation	1.18483
Metabolism	Metabolism of terpenoids and polyketides	CL7105.Contig2_All	Desiccation	1.06692
Metabolism	Metabolism of terpenoids and polyketides	CL8530.Contig3_All	Desiccation	-1.03873
Metabolism	Metabolism of terpenoids and polyketides	Unigene7306_All	Desiccation	-1.44899
Metabolism	Nucleotide metabolism	CL1870.Contig3_All	Desiccation	3.46394
Metabolism	Nucleotide metabolism	Unigene9730_All	Desiccation	3.28302
Metabolism	Nucleotide metabolism	CL8296.Contig1_All	Desiccation	3.24178
Metabolism	Nucleotide metabolism	Unigene331_All	Desiccation	3.13831
Metabolism	Nucleotide metabolism	CL4746.Contig1_All	Desiccation	2.97063
Metabolism	Nucleotide metabolism	CL339.Contig3_All	Desiccation	2.74804
Metabolism	Nucleotide metabolism	Unigene10897_All	Desiccation	2.49242
Metabolism	Nucleotide metabolism	CL1407.Contig1_All	Desiccation	2.33321
Metabolism	Nucleotide metabolism	CL5472.Contig1_All	Desiccation	2.31712
Metabolism	Nucleotide metabolism	CL7718.Contig1_All	Desiccation	2.27058
Metabolism	Nucleotide metabolism	Unigene1764_All	Desiccation	1.94725
Metabolism	Nucleotide metabolism	CL2312.Contig4_All	Desiccation	1.9127
Metabolism	Nucleotide metabolism	Unigene5128_All	Desiccation	1.86532
Metabolism	Nucleotide metabolism	CL1789.Contig9_All	Desiccation	1.77917
Metabolism	Nucleotide metabolism	Unigene387_All	Desiccation	1.7385
Metabolism	Nucleotide metabolism	Unigene8461_All	Desiccation	1.69238
Metabolism	Nucleotide metabolism	Unigene8517_All	Desiccation	1.38425
Metabolism	Nucleotide metabolism	Unigene9704_All	Desiccation	1.34029
Metabolism	Nucleotide metabolism	CL8068.Contig2_All	Desiccation	1.28936
Metabolism	Nucleotide metabolism	Unigene255_All	Desiccation	1.28851
Metabolism	Nucleotide metabolism	Unigene10762_All	Desiccation	1.22919
Metabolism	Nucleotide metabolism	Unigene1653_All	Desiccation	1.13626
Metabolism	Nucleotide metabolism	CL330.Contig1_All	Desiccation	1.06641
Metabolism	Nucleotide metabolism	CL133.Contig1_All	Desiccation	1.04783
Metabolism	Nucleotide metabolism	CL2727.Contig3_All	Desiccation	1.04092
Metabolism	Nucleotide metabolism	CL4073.Contig2_All	Desiccation	-1.32448
Metabolism	Nucleotide metabolism	CL520.Contig2_All	Desiccation	-1.8054
Genetic Information Processing	Replication and repair	Unigene8697_All	Desiccation	3.82723
Genetic Information Processing	Replication and repair	CL5253.Contig1_All	Desiccation	2.38883
Genetic Information Processing	Replication and repair	CL1071.Contig2_All	Desiccation	2.01517
Genetic Information Processing	Replication and repair	CL4375.Contig1_All	Desiccation	2.00852
Genetic Information Processing	Replication and repair	Unigene2778_All	Desiccation	1.98235
Genetic Information Processing	Replication and repair	CL4700.Contig1_All	Desiccation	1.94931
Genetic Information Processing	Replication and repair	CL6206.Contig2_All	Desiccation	1.55745
Genetic Information Processing	Replication and repair	Unigene199_All	Desiccation	1.53895
Genetic Information Processing	Replication and repair	Unigene7033_All	Desiccation	1.47292
Genetic Information Processing	Replication and repair	Unigene3708_All	Desiccation	1.42521
Genetic Information Processing	Replication and repair	CL8681.Contig1_All	Desiccation	1.32315
Genetic Information Processing	Replication and repair	CL3741.Contig2_All	Desiccation	1.13184
Genetic Information Processing	Replication and repair	CL6397.Contig1_All	Desiccation	-1.00453
Genetic Information Processing	Replication and repair	CL4416.Contig1_All	Desiccation	-1.05461
Genetic Information Processing	Replication and repair	CL3658.Contig1_All	Desiccation	-1.09898
Genetic Information Processing	Replication and repair	CL1128.Contig4_All	Desiccation	-1.17793
Genetic Information Processing	Replication and repair	CL7413.Contig1_All	Desiccation	-1.32667
Environmental Information Processing	Signal transduction	Unigene9348_All	Desiccation	2.86903
Environmental Information Processing	Signal transduction	CL3921.Contig2_All	Desiccation	2.81343
Environmental Information Processing	Signal transduction	CL6614.Contig1_All	Desiccation	2.77886
Environmental Information Processing	Signal transduction	CL5363.Contig2_All	Desiccation	2.46123
Environmental Information Processing	Signal transduction	CL339.Contig6_All	Desiccation	2.37148
Environmental Information Processing	Signal transduction	Unigene4855_All	Desiccation	2.35909
Environmental Information Processing	Signal transduction	Unigene5022_All	Desiccation	2.08073
Environmental Information Processing	Signal transduction	CL1056.Contig1_All	Desiccation	2.0355
Environmental Information Processing	Signal transduction	CL2015.Contig1_All	Desiccation	1.86256
Environmental Information Processing	Signal transduction	CL229.Contig1_All	Desiccation	1.83248
Environmental Information Processing	Signal transduction	CL1484.Contig3_All	Desiccation	1.72211
Environmental Information Processing	Signal transduction	CL3431.Contig2_All	Desiccation	1.66883
Environmental Information Processing	Signal transduction	Unigene4015_All	Desiccation	1.62757
Environmental Information Processing	Signal transduction	CL7609.Contig1_All	Desiccation	1.59303
Environmental Information Processing	Signal transduction	CL8865.Contig1_All	Desiccation	1.56968
Environmental Information Processing	Signal transduction	CL4662.Contig1_All	Desiccation	1.56848
Environmental Information Processing	Signal transduction	CL5465.Contig2_All	Desiccation	1.56331
Environmental Information Processing	Signal transduction	CL474.Contig1_All	Desiccation	1.5491
Environmental Information Processing	Signal transduction	Unigene3629_All	Desiccation	1.49847
Environmental Information Processing	Signal transduction	CL3417.Contig1_All	Desiccation	1.49486
Environmental Information Processing	Signal transduction	Unigene6982_All	Desiccation	1.48972
Environmental Information Processing	Signal transduction	CL199.Contig5_All	Desiccation	1.43496
Environmental Information Processing	Signal transduction	CL7174.Contig1_All	Desiccation	1.2978
Environmental Information Processing	Signal transduction	CL2324.Contig2_All	Desiccation	1.2912
Environmental Information Processing	Signal transduction	CL229.Contig2_All	Desiccation	1.25651
Environmental Information Processing	Signal transduction	CL4413.Contig1_All	Desiccation	1.25262
Environmental Information Processing	Signal transduction	Unigene383_All	Desiccation	1.24485
Environmental Information Processing	Signal transduction	CL1678.Contig6_All	Desiccation	1.24383
Environmental Information Processing	Signal transduction	CL3216.Contig2_All	Desiccation	1.22362
Environmental Information Processing	Signal transduction	CL2118.Contig1_All	Desiccation	1.0452
Environmental Information Processing	Signal transduction	Unigene1449_All	Desiccation	1.03619
Environmental Information Processing	Signal transduction	CL1678.Contig1_All	Desiccation	1.03117
Environmental Information Processing	Signal transduction	CL3011.Contig5_All	Desiccation	-1.11644
Environmental Information Processing	Signal transduction	Unigene8317_All	Desiccation	-1.18397
Environmental Information Processing	Signal transduction	CL5211.Contig1_All	Desiccation	-1.58003
Environmental Information Processing	Signal transduction	CL4617.Contig3_All	Desiccation	-1.99511
Environmental Information Processing	Signal transduction	Unigene1295_All	Desiccation	-2.00442
Genetic Information Processing	Transcription	CL1516.Contig1_All	Desiccation	4.92847
Genetic Information Processing	Transcription	Unigene7254_All	Desiccation	3.19663
Genetic Information Processing	Transcription	CL1906.Contig2_All	Desiccation	2.47562
Genetic Information Processing	Transcription	CL2092.Contig1_All	Desiccation	2.40013
Genetic Information Processing	Transcription	CL8176.Contig2_All	Desiccation	2.33048
Genetic Information Processing	Transcription	CL271.Contig2_All	Desiccation	2.01295
Genetic Information Processing	Transcription	CL4375.Contig1_All	Desiccation	2.00852
Genetic Information Processing	Transcription	CL7891.Contig1_All	Desiccation	1.99787
Genetic Information Processing	Transcription	CL4700.Contig1_All	Desiccation	1.94931
Genetic Information Processing	Transcription	CL8368.Contig1_All	Desiccation	1.92713
Genetic Information Processing	Transcription	CL3244.Contig1_All	Desiccation	1.8873
Genetic Information Processing	Transcription	Unigene1315_All	Desiccation	1.77388
Genetic Information Processing	Transcription	CL4510.Contig4_All	Desiccation	1.7694
Genetic Information Processing	Transcription	Unigene8443_All	Desiccation	1.66423
Genetic Information Processing	Transcription	CL4306.Contig1_All	Desiccation	1.66112
Genetic Information Processing	Transcription	CL6198.Contig1_All	Desiccation	1.53191
Genetic Information Processing	Transcription	CL6513.Contig1_All	Desiccation	1.43206
Genetic Information Processing	Transcription	Unigene335_All	Desiccation	1.40864
Genetic Information Processing	Transcription	CL1136.Contig2_All	Desiccation	1.40307
Genetic Information Processing	Transcription	CL7480.Contig1_All	Desiccation	1.3155
Genetic Information Processing	Transcription	CL5338.Contig1_All	Desiccation	1.18002
Genetic Information Processing	Transcription	CL1773.Contig1_All	Desiccation	1.12061
Genetic Information Processing	Transcription	Unigene4975_All	Desiccation	-1.16587
Genetic Information Processing	Transcription	CL8858.Contig1_All	Desiccation	-1.22666
Genetic Information Processing	Transcription	CL3941.Contig2_All	Desiccation	-1.27055
Genetic Information Processing	Transcription	CL1807.Contig1_All	Desiccation	-1.43098
Genetic Information Processing	Transcription	Unigene7295_All	Desiccation	-1.49413
Genetic Information Processing	Transcription	CL5486.Contig7_All	Desiccation	-1.5085
Genetic Information Processing	Transcription	CL1807.Contig2_All	Desiccation	-1.69238
Genetic Information Processing	Transcription	CL5608.Contig2_All	Desiccation	-1.80916
Genetic Information Processing	Translation	CL8668.Contig1_All	Desiccation	4.87654
Genetic Information Processing	Translation	CL8817.Contig2_All	Desiccation	3.46073
Genetic Information Processing	Translation	CL1201.Contig2_All	Desiccation	3.44723
Genetic Information Processing	Translation	Unigene6131_All	Desiccation	3.40359
Genetic Information Processing	Translation	CL1381.Contig1_All	Desiccation	3.33652
Genetic Information Processing	Translation	CL1898.Contig1_All	Desiccation	3.23738
Genetic Information Processing	Translation	Unigene429_All	Desiccation	3.22801
Genetic Information Processing	Translation	CL4524.Contig2_All	Desiccation	3.02406
Genetic Information Processing	Translation	CL7208.Contig1_All	Desiccation	2.99009
Genetic Information Processing	Translation	CL3675.Contig5_All	Desiccation	2.93071
Genetic Information Processing	Translation	CL3311.Contig2_All	Desiccation	2.7547
Genetic Information Processing	Translation	CL3640.Contig2_All	Desiccation	2.74668
Genetic Information Processing	Translation	Unigene3914_All	Desiccation	2.66297
Genetic Information Processing	Translation	Unigene1561_All	Desiccation	2.5243
Genetic Information Processing	Translation	CL8848.Contig1_All	Desiccation	2.38649
Genetic Information Processing	Translation	CL8076.Contig1_All	Desiccation	2.27842
Genetic Information Processing	Translation	CL2548.Contig2_All	Desiccation	2.2701
Genetic Information Processing	Translation	CL1137.Contig3_All	Desiccation	2.25001
Genetic Information Processing	Translation	CL886.Contig2_All	Desiccation	2.2175
Genetic Information Processing	Translation	CL643.Contig1_All	Desiccation	2.20739
Genetic Information Processing	Translation	Unigene1661_All	Desiccation	2.20676
Genetic Information Processing	Translation	Unigene8522_All	Desiccation	2.1795
Genetic Information Processing	Translation	CL3589.Contig1_All	Desiccation	2.13548
Genetic Information Processing	Translation	CL434.Contig9_All	Desiccation	2.12751
Genetic Information Processing	Translation	CL5332.Contig1_All	Desiccation	2.11914
Genetic Information Processing	Translation	CL7797.Contig1_All	Desiccation	2.11438
Genetic Information Processing	Translation	CL4347.Contig2_All	Desiccation	2.09735
Genetic Information Processing	Translation	CL1411.Contig1_All	Desiccation	2.08624
Genetic Information Processing	Translation	CL2593.Contig1_All	Desiccation	2.04454
Genetic Information Processing	Translation	CL4375.Contig1_All	Desiccation	2.00852
Genetic Information Processing	Translation	CL3186.Contig1_All	Desiccation	2.00758
Genetic Information Processing	Translation	CL6335.Contig2_All	Desiccation	2.0016
Genetic Information Processing	Translation	CL4472.Contig1_All	Desiccation	1.98097
Genetic Information Processing	Translation	CL7449.Contig1_All	Desiccation	1.96755
Genetic Information Processing	Translation	CL4700.Contig1_All	Desiccation	1.94931
Genetic Information Processing	Translation	Unigene1764_All	Desiccation	1.94725
Genetic Information Processing	Translation	CL5063.Contig2_All	Desiccation	1.93269
Genetic Information Processing	Translation	CL8368.Contig1_All	Desiccation	1.92713
Genetic Information Processing	Translation	CL6651.Contig5_All	Desiccation	1.92332
Genetic Information Processing	Translation	Unigene241_All	Desiccation	1.91923
Genetic Information Processing	Translation	CL3986.Contig1_All	Desiccation	1.90766
Genetic Information Processing	Translation	CL895.Contig3_All	Desiccation	1.85323
Genetic Information Processing	Translation	CL4634.Contig2_All	Desiccation	1.81174
Genetic Information Processing	Translation	CL6723.Contig2_All	Desiccation	1.76069
Genetic Information Processing	Translation	CL2239.Contig2_All	Desiccation	1.71793
Genetic Information Processing	Translation	Unigene5800_All	Desiccation	1.70886
Genetic Information Processing	Translation	CL1160.Contig1_All	Desiccation	1.70756
Genetic Information Processing	Translation	CL5050.Contig3_All	Desiccation	1.67557
Genetic Information Processing	Translation	Unigene99_All	Desiccation	1.66433
Genetic Information Processing	Translation	CL7894.Contig1_All	Desiccation	1.64202
Genetic Information Processing	Translation	CL957.Contig2_All	Desiccation	1.58931
Genetic Information Processing	Translation	CL474.Contig1_All	Desiccation	1.5491
Genetic Information Processing	Translation	CL6764.Contig1_All	Desiccation	1.52425
Genetic Information Processing	Translation	CL3824.Contig1_All	Desiccation	1.49912
Genetic Information Processing	Translation	CL2733.Contig4_All	Desiccation	1.47951
Genetic Information Processing	Translation	Unigene9690_All	Desiccation	1.46576
Genetic Information Processing	Translation	Unigene4707_All	Desiccation	1.4645
Genetic Information Processing	Translation	CL5162.Contig1_All	Desiccation	1.44208
Genetic Information Processing	Translation	CL8499.Contig1_All	Desiccation	1.42801
Genetic Information Processing	Translation	CL1007.Contig2_All	Desiccation	1.41681
Genetic Information Processing	Translation	CL2946.Contig1_All	Desiccation	1.34405
Genetic Information Processing	Translation	CL3675.Contig1_All	Desiccation	1.34015
Genetic Information Processing	Translation	CL82.Contig1_All	Desiccation	1.33387
Genetic Information Processing	Translation	Unigene9677_All	Desiccation	1.3047
Genetic Information Processing	Translation	CL7763.Contig1_All	Desiccation	1.30387
Genetic Information Processing	Translation	CL4580.Contig1_All	Desiccation	1.29415
Genetic Information Processing	Translation	CL3983.Contig1_All	Desiccation	1.29
Genetic Information Processing	Translation	CL2652.Contig7_All	Desiccation	1.27871
Genetic Information Processing	Translation	Unigene4653_All	Desiccation	1.27313
Genetic Information Processing	Translation	CL3384.Contig5_All	Desiccation	1.26881
Genetic Information Processing	Translation	CL4538.Contig2_All	Desiccation	1.2618
Genetic Information Processing	Translation	Unigene7081_All	Desiccation	1.23645
Genetic Information Processing	Translation	CL7202.Contig2_All	Desiccation	1.20489
Genetic Information Processing	Translation	CL2299.Contig1_All	Desiccation	1.19849
Genetic Information Processing	Translation	CL2991.Contig1_All	Desiccation	1.17708
Genetic Information Processing	Translation	CL5897.Contig1_All	Desiccation	1.14869
Genetic Information Processing	Translation	CL6287.Contig1_All	Desiccation	1.098
Genetic Information Processing	Translation	CL1849.Contig1_All	Desiccation	1.09141
Genetic Information Processing	Translation	CL1792.Contig1_All	Desiccation	1.07794
Genetic Information Processing	Translation	Unigene10755_All	Desiccation	1.06191
Genetic Information Processing	Translation	CL1220.Contig1_All	Desiccation	1.06062
Genetic Information Processing	Translation	CL1594.Contig1_All	Desiccation	1.02897
Genetic Information Processing	Translation	CL8402.Contig1_All	Desiccation	1.00895
Genetic Information Processing	Translation	CL78.Contig10_All	Desiccation	1.00629
Genetic Information Processing	Translation	CL5198.Contig1_All	Desiccation	-1.07101
Genetic Information Processing	Translation	CL6662.Contig2_All	Desiccation	-1.07474
Genetic Information Processing	Translation	CL5090.Contig3_All	Desiccation	-1.22605
Genetic Information Processing	Translation	CL5804.Contig2_All	Desiccation	-1.25913
Genetic Information Processing	Translation	CL8817.Contig1_All	Desiccation	-1.26048
Genetic Information Processing	Translation	CL1940.Contig1_All	Desiccation	-1.33403
Genetic Information Processing	Translation	CL640.Contig1_All	Desiccation	-1.41225
Genetic Information Processing	Translation	CL4901.Contig1_All	Desiccation	-1.41229
Genetic Information Processing	Translation	CL1911.Contig5_All	Desiccation	-1.43717
Genetic Information Processing	Translation	Unigene10656_All	Desiccation	-1.47839
Genetic Information Processing	Translation	CL1780.Contig1_All	Desiccation	-1.55145
Genetic Information Processing	Translation	CL8740.Contig2_All	Desiccation	-1.5562
Genetic Information Processing	Translation	CL4360.Contig1_All	Desiccation	-1.58639
Genetic Information Processing	Translation	CL6549.Contig1_All	Desiccation	-1.61738
Genetic Information Processing	Translation	Unigene8448_All	Desiccation	-1.64323
Genetic Information Processing	Translation	Unigene6097_All	Desiccation	-1.67189
Genetic Information Processing	Translation	CL1159.Contig1_All	Desiccation	-1.69115
Genetic Information Processing	Translation	CL8691.Contig3_All	Desiccation	-1.72004
Genetic Information Processing	Translation	CL5117.Contig1_All	Desiccation	-1.73228
Genetic Information Processing	Translation	CL7025.Contig1_All	Desiccation	-1.73332
Genetic Information Processing	Translation	CL7964.Contig1_All	Desiccation	-1.73478
Genetic Information Processing	Translation	CL1233.Contig1_All	Desiccation	-1.75891
Genetic Information Processing	Translation	Unigene8367_All	Desiccation	-1.76345
Genetic Information Processing	Translation	CL4984.Contig2_All	Desiccation	-1.77409
Genetic Information Processing	Translation	CL246.Contig6_All	Desiccation	-1.78476
Genetic Information Processing	Translation	CL1267.Contig8_All	Desiccation	-1.7873
Genetic Information Processing	Translation	CL4281.Contig1_All	Desiccation	-1.79648
Genetic Information Processing	Translation	CL104.Contig2_All	Desiccation	-1.82346
Genetic Information Processing	Translation	Unigene9363_All	Desiccation	-1.83107
Genetic Information Processing	Translation	CL1780.Contig2_All	Desiccation	-1.85147
Genetic Information Processing	Translation	CL6978.Contig1_All	Desiccation	-1.8885
Genetic Information Processing	Translation	Unigene4924_All	Desiccation	-1.97856
Genetic Information Processing	Translation	CL512.Contig1_All	Desiccation	-2.00557
Genetic Information Processing	Translation	CL7374.Contig1_All	Desiccation	-2.02304
Genetic Information Processing	Translation	CL1206.Contig2_All	Desiccation	-2.04708
Genetic Information Processing	Translation	Unigene3968_All	Desiccation	-2.07444
Genetic Information Processing	Translation	CL4300.Contig1_All	Desiccation	-2.08191
Genetic Information Processing	Translation	CL5342.Contig2_All	Desiccation	-2.10319
Genetic Information Processing	Translation	Unigene5963_All	Desiccation	-2.16445
Genetic Information Processing	Translation	Unigene8245_All	Desiccation	-2.18663
Genetic Information Processing	Translation	CL436.Contig1_All	Desiccation	-2.22492
Genetic Information Processing	Translation	CL2935.Contig1_All	Desiccation	-2.26794
Genetic Information Processing	Translation	Unigene14337_All	Desiccation	-2.47209
Genetic Information Processing	Translation	CL2266.Contig4_All	Desiccation	-2.4984
Genetic Information Processing	Translation	Unigene4913_All	Desiccation	-2.52154
Genetic Information Processing	Translation	CL4550.Contig2_All	Desiccation	-2.56889
Genetic Information Processing	Translation	Unigene4949_All	Desiccation	-2.70695
Genetic Information Processing	Translation	CL8551.Contig1_All	Desiccation	-2.72728
Genetic Information Processing	Translation	Unigene4955_All	Desiccation	-2.73146
Genetic Information Processing	Translation	CL5388.Contig3_All	Desiccation	-2.77745
Genetic Information Processing	Translation	Unigene1421_All	Desiccation	-2.81603
Genetic Information Processing	Translation	CL8390.Contig1_All	Desiccation	-2.81605
Genetic Information Processing	Translation	CL6912.Contig1_All	Desiccation	-2.86393
Genetic Information Processing	Translation	CL3082.Contig3_All	Desiccation	-2.86446
Genetic Information Processing	Translation	CL6662.Contig1_All	Desiccation	-2.93206
Genetic Information Processing	Translation	CL1079.Contig1_All	Desiccation	-2.95521
Genetic Information Processing	Translation	Unigene21495_All	Desiccation	-2.9601
Genetic Information Processing	Translation	Unigene10702_All	Desiccation	-3.03328
Genetic Information Processing	Translation	CL5485.Contig2_All	Desiccation	-3.05927
Genetic Information Processing	Translation	Unigene2721_All	Desiccation	-3.21316
Genetic Information Processing	Translation	CL8294.Contig1_All	Desiccation	-3.21387
Genetic Information Processing	Translation	CL228.Contig7_All	Desiccation	-3.25812
Genetic Information Processing	Translation	CL6200.Contig1_All	Desiccation	-3.48735
Genetic Information Processing	Translation	Unigene360_All	Desiccation	-3.5258
Genetic Information Processing	Translation	Unigene19903_All	Desiccation	-3.61004
Genetic Information Processing	Translation	Unigene3808_All	Desiccation	-3.612
Genetic Information Processing	Translation	CL4537.Contig1_All	Desiccation	-3.6808
Genetic Information Processing	Translation	Unigene877_All	Desiccation	-3.77793
Genetic Information Processing	Translation	CL144.Contig1_All	Desiccation	-3.85772
Genetic Information Processing	Translation	CL3253.Contig1_All	Desiccation	-4.12853
Cellular Processes	Transport and catabolism	CL1516.Contig1_All	Desiccation	4.92847
Cellular Processes	Transport and catabolism	CL2864.Contig1_All	Desiccation	4.40826
Cellular Processes	Transport and catabolism	Unigene7055_All	Desiccation	3.86591
Cellular Processes	Transport and catabolism	CL7710.Contig3_All	Desiccation	3.74542
Cellular Processes	Transport and catabolism	CL5160.Contig2_All	Desiccation	3.71813
Cellular Processes	Transport and catabolism	CL8973.Contig5_All	Desiccation	3.55302
Cellular Processes	Transport and catabolism	Unigene385_All	Desiccation	3.45372
Cellular Processes	Transport and catabolism	CL7581.Contig1_All	Desiccation	3.34447
Cellular Processes	Transport and catabolism	Unigene1168_All	Desiccation	3.12497
Cellular Processes	Transport and catabolism	CL3040.Contig2_All	Desiccation	3.12345
Cellular Processes	Transport and catabolism	CL118.Contig16_All	Desiccation	3.01882
Cellular Processes	Transport and catabolism	Unigene22219_All	Desiccation	2.98173
Cellular Processes	Transport and catabolism	CL5160.Contig1_All	Desiccation	2.7751
Cellular Processes	Transport and catabolism	Unigene436_All	Desiccation	2.74981
Cellular Processes	Transport and catabolism	CL3360.Contig2_All	Desiccation	2.65266
Cellular Processes	Transport and catabolism	CL7710.Contig1_All	Desiccation	2.59438
Cellular Processes	Transport and catabolism	Unigene6149_All	Desiccation	2.55324
Cellular Processes	Transport and catabolism	CL5363.Contig2_All	Desiccation	2.46123
Cellular Processes	Transport and catabolism	CL111.Contig2_All	Desiccation	2.44533
Cellular Processes	Transport and catabolism	Unigene1167_All	Desiccation	2.413
Cellular Processes	Transport and catabolism	CL2092.Contig1_All	Desiccation	2.40013
Cellular Processes	Transport and catabolism	CL2378.Contig1_All	Desiccation	2.38402
Cellular Processes	Transport and catabolism	Unigene3915_All	Desiccation	2.3592
Cellular Processes	Transport and catabolism	CL4837.Contig2_All	Desiccation	2.31023
Cellular Processes	Transport and catabolism	CL1673.Contig1_All	Desiccation	2.28298
Cellular Processes	Transport and catabolism	CL884.Contig1_All	Desiccation	2.26031
Cellular Processes	Transport and catabolism	CL1591.Contig1_All	Desiccation	2.25547
Cellular Processes	Transport and catabolism	Unigene6100_All	Desiccation	2.22421
Cellular Processes	Transport and catabolism	CL329.Contig1_All	Desiccation	2.20713
Cellular Processes	Transport and catabolism	CL3672.Contig1_All	Desiccation	2.18902
Cellular Processes	Transport and catabolism	CL5899.Contig1_All	Desiccation	2.09886
Cellular Processes	Transport and catabolism	CL7271.Contig2_All	Desiccation	2.0833
Cellular Processes	Transport and catabolism	Unigene5022_All	Desiccation	2.08073
Cellular Processes	Transport and catabolism	Unigene2689_All	Desiccation	2.07569
Cellular Processes	Transport and catabolism	Unigene2496_All	Desiccation	2.05635
Cellular Processes	Transport and catabolism	CL3814.Contig3_All	Desiccation	2.05369
Cellular Processes	Transport and catabolism	CL4422.Contig1_All	Desiccation	2.05036
Cellular Processes	Transport and catabolism	CL8837.Contig1_All	Desiccation	2.04176
Cellular Processes	Transport and catabolism	CL2610.Contig3_All	Desiccation	1.97903
Cellular Processes	Transport and catabolism	CL3773.Contig1_All	Desiccation	1.97622
Cellular Processes	Transport and catabolism	CL3692.Contig4_All	Desiccation	1.95893
Cellular Processes	Transport and catabolism	CL1462.Contig5_All	Desiccation	1.93803
Cellular Processes	Transport and catabolism	Unigene241_All	Desiccation	1.91923
Cellular Processes	Transport and catabolism	CL3040.Contig1_All	Desiccation	1.8915
Cellular Processes	Transport and catabolism	CL3454.Contig2_All	Desiccation	1.79956
Cellular Processes	Transport and catabolism	CL8347.Contig1_All	Desiccation	1.79665
Cellular Processes	Transport and catabolism	Unigene1315_All	Desiccation	1.77388
Cellular Processes	Transport and catabolism	Unigene4643_All	Desiccation	1.73549
Cellular Processes	Transport and catabolism	CL1484.Contig3_All	Desiccation	1.72211
Cellular Processes	Transport and catabolism	CL2239.Contig2_All	Desiccation	1.71793
Cellular Processes	Transport and catabolism	CL2757.Contig1_All	Desiccation	1.69025
Cellular Processes	Transport and catabolism	Unigene6199_All	Desiccation	1.68493
Cellular Processes	Transport and catabolism	CL1462.Contig3_All	Desiccation	1.67302
Cellular Processes	Transport and catabolism	CL5467.Contig1_All	Desiccation	1.66925
Cellular Processes	Transport and catabolism	CL3431.Contig2_All	Desiccation	1.66883
Cellular Processes	Transport and catabolism	Unigene8443_All	Desiccation	1.66423
Cellular Processes	Transport and catabolism	Unigene1178_All	Desiccation	1.65779
Cellular Processes	Transport and catabolism	CL4471.Contig1_All	Desiccation	1.63403
Cellular Processes	Transport and catabolism	Unigene2416_All	Desiccation	1.62561
Cellular Processes	Transport and catabolism	CL881.Contig1_All	Desiccation	1.61968
Cellular Processes	Transport and catabolism	CL118.Contig6_All	Desiccation	1.59721
Cellular Processes	Transport and catabolism	CL7609.Contig1_All	Desiccation	1.59303
Cellular Processes	Transport and catabolism	CL2729.Contig4_All	Desiccation	1.58987
Cellular Processes	Transport and catabolism	Unigene8435_All	Desiccation	1.57284
Cellular Processes	Transport and catabolism	CL4662.Contig1_All	Desiccation	1.56848
Cellular Processes	Transport and catabolism	CL5465.Contig2_All	Desiccation	1.56331
Cellular Processes	Transport and catabolism	Unigene2770_All	Desiccation	1.5376
Cellular Processes	Transport and catabolism	CL2250.Contig2_All	Desiccation	1.53404
Cellular Processes	Transport and catabolism	CL7468.Contig1_All	Desiccation	1.52144
Cellular Processes	Transport and catabolism	CL964.Contig3_All	Desiccation	1.51275
Cellular Processes	Transport and catabolism	Unigene2440_All	Desiccation	1.50245
Cellular Processes	Transport and catabolism	CL747.Contig3_All	Desiccation	1.498
Cellular Processes	Transport and catabolism	Unigene1658_All	Desiccation	1.49429
Cellular Processes	Transport and catabolism	Unigene6982_All	Desiccation	1.48972
Cellular Processes	Transport and catabolism	CL329.Contig2_All	Desiccation	1.45084
Cellular Processes	Transport and catabolism	CL567.Contig1_All	Desiccation	1.43895
Cellular Processes	Transport and catabolism	CL7607.Contig1_All	Desiccation	1.385
Cellular Processes	Transport and catabolism	CL5751.Contig1_All	Desiccation	1.37799
Cellular Processes	Transport and catabolism	CL4087.Contig5_All	Desiccation	1.33481
Cellular Processes	Transport and catabolism	CL313.Contig3_All	Desiccation	1.31415
Cellular Processes	Transport and catabolism	CL6227.Contig1_All	Desiccation	1.31213
Cellular Processes	Transport and catabolism	CL8147.Contig1_All	Desiccation	1.28994
Cellular Processes	Transport and catabolism	CL2549.Contig1_All	Desiccation	1.27395
Cellular Processes	Transport and catabolism	CL1678.Contig6_All	Desiccation	1.24383
Cellular Processes	Transport and catabolism	Unigene9385_All	Desiccation	1.20779
Cellular Processes	Transport and catabolism	CL1816.Contig2_All	Desiccation	1.20548
Cellular Processes	Transport and catabolism	CL2299.Contig1_All	Desiccation	1.19849
Cellular Processes	Transport and catabolism	CL1378.Contig3_All	Desiccation	1.19366
Cellular Processes	Transport and catabolism	Unigene12490_All	Desiccation	1.1505
Cellular Processes	Transport and catabolism	CL2272.Contig1_All	Desiccation	1.14733
Cellular Processes	Transport and catabolism	CL2492.Contig1_All	Desiccation	1.14193
Cellular Processes	Transport and catabolism	CL2556.Contig4_All	Desiccation	1.11896
Cellular Processes	Transport and catabolism	CL1665.Contig3_All	Desiccation	1.11777
Cellular Processes	Transport and catabolism	CL964.Contig4_All	Desiccation	1.10595
Cellular Processes	Transport and catabolism	CL8879.Contig1_All	Desiccation	1.07971
Cellular Processes	Transport and catabolism	CL3635.Contig1_All	Desiccation	1.05077
Cellular Processes	Transport and catabolism	CL1678.Contig1_All	Desiccation	1.03117
Cellular Processes	Transport and catabolism	CL8325.Contig2_All	Desiccation	1.02373
Cellular Processes	Transport and catabolism	CL4196.Contig2_All	Desiccation	1.0051
Cellular Processes	Transport and catabolism	CL2601.Contig4_All	Desiccation	1.00097
Cellular Processes	Transport and catabolism	CL301.Contig8_All	Desiccation	-1.0062
Cellular Processes	Transport and catabolism	Unigene248_All	Desiccation	-1.06467
Cellular Processes	Transport and catabolism	CL6431.Contig1_All	Desiccation	-1.06542
Cellular Processes	Transport and catabolism	CL1360.Contig2_All	Desiccation	-1.13158
Cellular Processes	Transport and catabolism	Unigene6205_All	Desiccation	-1.141
Cellular Processes	Transport and catabolism	Unigene2737_All	Desiccation	-1.14308
Cellular Processes	Transport and catabolism	CL4523.Contig3_All	Desiccation	-1.14685
Cellular Processes	Transport and catabolism	CL2501.Contig1_All	Desiccation	-1.16727
Cellular Processes	Transport and catabolism	Unigene311_All	Desiccation	-1.17545
Cellular Processes	Transport and catabolism	CL1360.Contig1_All	Desiccation	-1.19346
Cellular Processes	Transport and catabolism	CL2450.Contig7_All	Desiccation	-1.20458
Cellular Processes	Transport and catabolism	CL1771.Contig3_All	Desiccation	-1.20912
Cellular Processes	Transport and catabolism	Unigene9691_All	Desiccation	-1.21641
Cellular Processes	Transport and catabolism	CL3433.Contig1_All	Desiccation	-1.26444
Cellular Processes	Transport and catabolism	CL20.Contig3_All	Desiccation	-1.26844
Cellular Processes	Transport and catabolism	CL1771.Contig1_All	Desiccation	-1.27016
Cellular Processes	Transport and catabolism	CL8840.Contig2_All	Desiccation	-1.27955
Cellular Processes	Transport and catabolism	CL301.Contig16_All	Desiccation	-1.32935
Cellular Processes	Transport and catabolism	CL1940.Contig1_All	Desiccation	-1.33403
Cellular Processes	Transport and catabolism	CL301.Contig7_All	Desiccation	-1.47438
Cellular Processes	Transport and catabolism	CL1386.Contig1_All	Desiccation	-1.67696
Cellular Processes	Transport and catabolism	Unigene8367_All	Desiccation	-1.76345
Cellular Processes	Transport and catabolism	CL1630.Contig1_All	Desiccation	-1.88095
Cellular Processes	Transport and catabolism	CL3440.Contig8_All	Desiccation	-1.95256
Cellular Processes	Transport and catabolism	CL7568.Contig1_All	Desiccation	-2.16117
Cellular Processes	Transport and catabolism	CL2644.Contig1_All	Desiccation	-2.25996
Cellular Processes	Transport and catabolism	CL7037.Contig1_All	Desiccation	-3.01037
Metabolism	Amino acid metabolism	CL3360.Contig2_All	Rehydration	1.24249
Metabolism	Carbohydrate metabolism	Unigene9554_All	Rehydration	1.24346
Metabolism	Carbohydrate metabolism	CL431.Contig1_All	Rehydration	1.03666
Metabolism	Carbohydrate metabolism	CL3363.Contig6_All	Rehydration	-1.68335
Metabolism	Global and overview maps	CL3360.Contig2_All	Rehydration	1.24249
Metabolism	Global and overview maps	CL431.Contig1_All	Rehydration	1.03666
Cellular Processes	Transport and catabolism	Unigene22219_All	Rehydration	2.02112
Cellular Processes	Transport and catabolism	CL3360.Contig2_All	Rehydration	1.24249
Cellular Processes	Transport and catabolism	CL6354.Contig1_All	Rehydration	-1.08463

## Sheet: Table S5
TABLE S5 | The relationship between DAPs and DEGs under desiccation and rehydration conditions
Treatment	Number
	Proteins	Genes	Correlations
Desiccation	1572	20161	391
Rehydration	21	14158	8

## Sheet: Table S6
Table S6 | Associated DAPs/DEGS under desiccation and rehydration conditions
Gene/Protein ID	Treatment	DEGs		DAPs
		log2FC	P-value	log2FC	P-value
CL1006.Contig5_All	Desiccation	-1.25078	1.13207e-111	4.31393	1.22575e-07
CL1053.Contig1_All	Desiccation	1.18153	1.44499e-184	1.71842	1.64461e-05
CL1084.Contig1_All	Desiccation	-1.13578	2.71626e-141	3.22665	0.00100419
CL1092.Contig1_All	Desiccation	-2.16887	8.56147e-165	1.77654	3.90768e-05
CL1109.Contig1_All	Desiccation	-4.25847	9.99718e-25	1.38999	0.00200824
CL112.Contig1_All	Desiccation	-1.01451	1.29478e-36	2.84124	1.57093e-08
CL1128.Contig4_All	Desiccation	1.65423	0	-1.17793	4.50885e-05
CL114.Contig23_All	Desiccation	-3.47484	0.027448	-2.00948	0.00122783
CL114.Contig3_All	Desiccation	-1.1849	1.38301e-14	-1.72714	0.000324396
CL118.Contig16_All	Desiccation	-2.86612	8.18731e-284	3.01882	2.15687e-05
CL1181.Contig1_All	Desiccation	-1.42473	6.09067e-34	-1.47454	0.00024746
CL1254.Contig1_All	Desiccation	1.8539	0	-1.94034	7.65456e-05
CL1254.Contig2_All	Desiccation	1.87378	0	-2.12344	0.000366205
CL1262.Contig2_All	Desiccation	-1.64232	9.64117e-17	-1.52956	0.00104678
CL1273.Contig2_All	Desiccation	1.16752	2.19141e-34	2.55095	5.6229e-07
CL1278.Contig2_All	Desiccation	-6.77285	0	5.25252	0.0226471
CL1280.Contig1_All	Desiccation	-1.18844	0	1.51388	7.04724e-06
CL1283.Contig2_All	Desiccation	2.1132	4.7654e-12	-1.15421	1.38393e-05
CL1285.Contig1_All	Desiccation	-5.50244	3.69639e-86	1.31929	0.000501707
CL1315.Contig7_All	Desiccation	-1.0787	4.53959e-19	-1.70237	0.0109904
CL1333.Contig1_All	Desiccation	-1.24207	3.6431e-64	-1.52997	0.000182827
CL1456.Contig2_All	Desiccation	-1.77213	1.62358e-22	1.40451	0.018512
CL1457.Contig4_All	Desiccation	3.80821	0	1.71958	0.00119395
CL1458.Contig6_All	Desiccation	1.43506	1.14267e-75	3.40345	0.0237186
CL1462.Contig3_All	Desiccation	3.5822	0	1.67302	0.00459704
CL1462.Contig5_All	Desiccation	4.32007	0	1.93803	0.00245408
CL1463.Contig1_All	Desiccation	3.11086	0	3.97889	3.22093e-06
CL1463.Contig2_All	Desiccation	2.44731	0	2.67937	2.15738e-05
CL1484.Contig3_All	Desiccation	1.4387	3.60887e-291	1.72211	0.000481975
CL1487.Contig3_All	Desiccation	2.15829	0	1.33813	0.0123578
CL1487.Contig7_All	Desiccation	1.07655	1.26449e-191	1.35529	0.000468847
CL1501.Contig2_All	Desiccation	-1.47418	1.50207e-10	-1.60614	0.0215527
CL1542.Contig4_All	Desiccation	-6.26173	0	-2.77516	0.00608914
CL1553.Contig3_All	Desiccation	-1.17499	0	-1.78285	9.64938e-06
CL1553.Contig7_All	Desiccation	-1.50512	0	-1.87148	9.05819e-06
CL1553.Contig9_All	Desiccation	-1.36141	1.07596e-161	-1.65752	8.15111e-05
CL1586.Contig3_All	Desiccation	1.55798	0	2.36147	9.74719e-07
CL1593.Contig6_All	Desiccation	2.15033	0	6.50382	1.53555e-06
CL1593.Contig7_All	Desiccation	1.60104	0	5.1338	1.19864e-05
CL160.Contig6_All	Desiccation	-2.86158	6.51621e-29	2.43887	8.73756e-07
CL1623.Contig1_All	Desiccation	-1.52074	8.52955e-15	3.07	1.85364e-07
CL1648.Contig3_All	Desiccation	1.25448	1.48977e-53	-1.8477	0.000277227
CL1648.Contig4_All	Desiccation	1.0033	1.61535e-203	-2.03051	0.000106952
CL1657.Contig2_All	Desiccation	-1.1576	2.82925e-16	-1.00898	0.0181321
CL168.Contig1_All	Desiccation	-1.57218	1.82802e-56	2.27197	0.000211249
CL1680.Contig1_All	Desiccation	4.11838	0.00366194	-1.41336	0.00348351
CL1686.Contig6_All	Desiccation	1.1134	0.0504914	4.59841	0.000547557
CL169.Contig2_All	Desiccation	-1.00758	2.92573e-09	2.04087	0.0144753
CL171.Contig1_All	Desiccation	-1.38808	6.6608e-238	1.6122	0.000323074
CL1734.Contig1_All	Desiccation	1.76607	1.55106e-50	2.53984	0.00457007
CL1767.Contig1_All	Desiccation	-1.38796	8.52521e-44	-1.57136	3.18436e-05
CL1771.Contig3_All	Desiccation	-1.78212	8.12849e-10	-1.20912	0.000129085
CL1820.Contig2_All	Desiccation	-1.02691	4.86308e-24	-1.04471	0.000795732
CL183.Contig5_All	Desiccation	1.10655	0	1.92485	5.28495e-05
CL1860.Contig1_All	Desiccation	-1.60815	0	2.10756	5.3072e-05
CL1862.Contig5_All	Desiccation	-1.23132	9.07007e-196	1.51134	0.00036901
CL188.Contig3_All	Desiccation	1.32649	0	1.5199	7.16388e-05
CL192.Contig1_All	Desiccation	-3.46234	9.67764e-20	-1.75555	0.0250641
CL197.Contig3_All	Desiccation	-1.62223	0.0194017	1.12034	0.00425907
CL1980.Contig2_All	Desiccation	1.45235	3.40433e-16	-1.84102	0.000530811
CL1983.Contig2_All	Desiccation	6.53678	2.32818e-12	1.0079	0.00179242
CL1994.Contig1_All	Desiccation	1.31758	1.29047e-101	2.70165	0.00298873
CL20.Contig3_All	Desiccation	1.13608	4.21326e-18	-1.26844	0.00209506
CL203.Contig16_All	Desiccation	2.37403	1.80683e-90	-1.03506	0.0152674
CL2049.Contig1_All	Desiccation	-1.0104	6.84257e-21	-1.08628	6.78518e-07
CL2052.Contig1_All	Desiccation	1.05965	8.71855e-74	1.07783	0.00213421
CL2096.Contig1_All	Desiccation	2.36399	0	2.89853	0.000179353
CL2119.Contig2_All	Desiccation	1.09219	6.25021e-93	-1.09394	0.000598992
CL2134.Contig2_All	Desiccation	-4.20771	0	-2.90475	0.00148097
CL2134.Contig3_All	Desiccation	-3.85922	0	-1.71427	0.00642903
CL2275.Contig1_All	Desiccation	-4.45211	0	-2.48447	3.86682e-05
CL2275.Contig3_All	Desiccation	-3.09997	0	-2.21178	0.000189492
CL229.Contig2_All	Desiccation	-1.06497	4.14218e-64	1.25651	0.000882805
CL2299.Contig1_All	Desiccation	-1.2603	1.05484e-88	1.19849	0.000228463
CL2371.Contig1_All	Desiccation	1.12262	2.6388e-231	2.2205	0.00225866
CL2417.Contig1_All	Desiccation	-1.85123	9.56085e-117	-2.08106	0.00216527
CL2417.Contig2_All	Desiccation	-1.39231	1.45851e-84	-1.6688	0.00111676
CL2479.Contig5_All	Desiccation	2.2223	1.27258e-130	2.65909	0.00181621
CL2520.Contig1_All	Desiccation	2.85682	0	-2.24481	0.00360227
CL2545.Contig2_All	Desiccation	-1.63624	2.18114e-140	-1.16156	0.0155276
CL2560.Contig4_All	Desiccation	2.13236	0	-1.50683	0.000885968
CL2574.Contig1_All	Desiccation	1.02338	8.04047e-47	-1.05043	0.00183816
CL2644.Contig2_All	Desiccation	-1.05784	1.04534e-250	1.16411	0.0135682
CL2652.Contig7_All	Desiccation	-1.86447	3.02858e-46	1.27871	0.0208585
CL2684.Contig3_All	Desiccation	-1.17328	0	-1.83674	8.60712e-05
CL2684.Contig6_All	Desiccation	-2.11337	0	-1.51136	0.000524214
CL2727.Contig3_All	Desiccation	-1.24787	0.000121125	1.04092	0.00707678
CL2739.Contig2_All	Desiccation	-1.14614	0	-1.80891	7.32367e-05
CL2777.Contig1_All	Desiccation	1.16648	0	-2.5923	0.000268464
CL2805.Contig2_All	Desiccation	-2.86932	1.47476e-14	1.07038	0.018016
CL2975.Contig3_All	Desiccation	-1.3857	4.46519e-95	2.41725	2.68511e-05
CL301.Contig16_All	Desiccation	-4.47359	0	-1.32935	0.0171938
CL3093.Contig2_All	Desiccation	3.89127	0	1.425	0.000325653
CL3124.Contig4_All	Desiccation	-1.07829	4.96867e-306	1.86686	2.85899e-07
CL3168.Contig1_All	Desiccation	1.54994	0	2.8345	6.01246e-05
CL3188.Contig1_All	Desiccation	1.2639	0	-1.08632	0.00272531
CL3261.Contig2_All	Desiccation	3.62964	3.14513e-180	3.63083	0.000446337
CL3261.Contig3_All	Desiccation	2.17526	0	3.60842	0.000763496
CL3318.Contig2_All	Desiccation	3.43264	7.46851e-29	1.46073	0.000330917
CL3322.Contig1_All	Desiccation	-2.10865	9.53452e-141	-1.20385	0.000519998
CL3322.Contig2_All	Desiccation	-1.3818	4.15728e-292	-1.08233	4.09243e-05
CL3326.Contig3_All	Desiccation	2.10828	0	1.27939	0.022963
CL3367.Contig4_All	Desiccation	-1.06819	1.65074e-105	1.02239	0.00490164
CL338.Contig8_All	Desiccation	-1.14365	1.19435e-34	-1.5748	0.000585845
CL3417.Contig1_All	Desiccation	2.52818	2.87195e-15	1.49486	0.00672098
CL3419.Contig1_All	Desiccation	-2.03051	2.10521e-182	1.70613	1.38374e-06
CL3433.Contig1_All	Desiccation	-1.17761	0.0699291	-1.26444	0.0019616
CL346.Contig6_All	Desiccation	-4.13738	9.78108e-154	-1.46733	0.00259895
CL3470.Contig1_All	Desiccation	-2.76871	8.09962e-244	-1.05545	0.00852069
CL3502.Contig1_All	Desiccation	-1.18354	2.90943e-12	1.31258	0.00345157
CL3505.Contig2_All	Desiccation	1.93851	6.20465e-137	1.90831	0.00270503
CL358.Contig4_All	Desiccation	1.846	0	2.88102	0.00065007
CL3589.Contig1_All	Desiccation	-1.07364	1.69509e-65	2.13548	0.000140527
CL3658.Contig1_All	Desiccation	-1.34183	8.19796e-100	-1.09898	0.0253724
CL3662.Contig1_All	Desiccation	1.13889	2.67588e-75	-1.2051	0.000176494
CL3662.Contig2_All	Desiccation	1.75049	0	-1.2893	3.46287e-05
CL3675.Contig5_All	Desiccation	-3.96716	1.64689e-08	2.93071	0.00130687
CL369.Contig1_All	Desiccation	-1.5479	2.47248e-16	-1.47286	0.000339361
CL3808.Contig1_All	Desiccation	-1.36339	4.09097e-56	1.28922	0.000120724
CL396.Contig4_All	Desiccation	-1.51202	0	-1.12574	1.27429e-05
CL4000.Contig1_All	Desiccation	-1.32008	7.38501e-28	-1.10698	0.000336242
CL4023.Contig1_All	Desiccation	1.13198	2.7299e-63	4.40996	0.000389999
CL4033.Contig1_All	Desiccation	2.24782	0	1.53806	9.37213e-06
CL4047.Contig1_All	Desiccation	5.42469	0	5.01865	3.32257e-05
CL4089.Contig1_All	Desiccation	-1.28207	4.25887e-63	1.09459	6.30759e-06
CL4092.Contig2_All	Desiccation	-1.02861	1.04748e-80	1.05266	0.0031708
CL4223.Contig3_All	Desiccation	1.84482	3.26847e-97	1.85129	0.0104191
CL4245.Contig1_All	Desiccation	-2.25846	1.84466e-29	1.0258	0.0131393
CL4281.Contig1_All	Desiccation	-1.24731	1.49054e-06	-1.79648	0.000454311
CL4286.Contig1_All	Desiccation	4.90828	0	3.30355	0.0148358
CL4299.Contig1_All	Desiccation	-1.14247	6.36707e-88	1.77163	0.00450704
CL4348.Contig1_All	Desiccation	-1.08955	0	-1.11401	0.003187
CL4349.Contig1_All	Desiccation	-2.38404	0	-1.75649	0.00106145
CL4375.Contig1_All	Desiccation	1.53173	3.36805e-279	2.00852	0.00222002
CL4398.Contig1_All	Desiccation	-1.68312	0.00902636	1.23103	0.0238899
CL4410.Contig1_All	Desiccation	1.00755	0	2.19201	0.000468309
CL4505.Contig6_All	Desiccation	-1.09013	4.79219e-47	-1.36273	0.0001985
CL4616.Contig1_All	Desiccation	-1.27607	5.98167e-40	-1.29911	0.0092087
CL4639.Contig1_All	Desiccation	2.10524	0	-1.53923	0.000458796
CL4645.Contig4_All	Desiccation	2.62042	0	1.31832	0.000143638
CL4662.Contig1_All	Desiccation	1.01237	1.00997e-237	1.56848	0.00137957
CL4685.Contig5_All	Desiccation	-2.85001	0	1.67028	0.00125673
CL4701.Contig1_All	Desiccation	1.16452	0	1.06524	0.000604377
CL4703.Contig1_All	Desiccation	-1.02284	1.36599e-188	2.2795	0.0031704
CL4793.Contig1_All	Desiccation	2.14476	0	1.35921	0.0029004
CL4822.Contig3_All	Desiccation	2.67596	0	-1.09203	0.00105951
CL483.Contig10_All	Desiccation	-1.61056	1.26991e-89	1.55922	0.00202516
CL4846.Contig5_All	Desiccation	-1.08108	1.28315e-182	3.86972	7.75256e-07
CL4866.Contig2_All	Desiccation	2.00881	2.05293e-190	1.3549	0.000341707
CL4866.Contig4_All	Desiccation	1.59307	0	1.07794	0.00582594
CL489.Contig10_All	Desiccation	1.17602	2.82138e-201	1.47763	0.0230757
CL4953.Contig1_All	Desiccation	-1.139	1.1188e-223	-1.62337	4.53955e-05
CL4985.Contig1_All	Desiccation	-1.74798	3.14363e-83	-1.63171	0.00339631
CL4988.Contig1_All	Desiccation	-1.70204	0	2.53524	0.00111419
CL5065.Contig1_All	Desiccation	-1.15689	3.75417e-39	1.47656	0.00182844
CL5075.Contig1_All	Desiccation	-1.18015	1.79379e-216	1.8641	4.14507e-06
CL5076.Contig1_All	Desiccation	-1.3787	2.93138e-59	1.00178	0.000623627
CL5115.Contig1_All	Desiccation	-2.27028	0.00979394	2.67077	5.07109e-05
CL515.Contig2_All	Desiccation	-1.30625	3.98855e-116	1.25973	0.000534736
CL5162.Contig1_All	Desiccation	1.31101	0.00147453	1.44208	0.000288113
CL5180.Contig3_All	Desiccation	1.42327	1.56561e-272	1.0551	0.00441537
CL5198.Contig1_All	Desiccation	-1.06098	7.82999e-100	-1.07101	7.74049e-05
CL5253.Contig1_All	Desiccation	2.91398	0	2.38883	0.000112194
CL5275.Contig1_All	Desiccation	-1.14812	6.90654e-95	1.50938	2.64646e-06
CL5316.Contig8_All	Desiccation	-1.22244	0	-1.64788	0.00125556
CL5342.Contig2_All	Desiccation	-2.44371	0.000244019	-2.10319	0.00423384
CL5415.Contig3_All	Desiccation	-6.31555	5.50088e-11	2.08719	7.9922e-05
CL5417.Contig1_All	Desiccation	-1.09656	2.77363e-84	-1.04696	0.00207883
CL542.Contig1_All	Desiccation	-2.12652	0.000195132	-1.73779	0.0107725
CL5438.Contig2_All	Desiccation	-4.48773	0	-1.78265	0.00681933
CL5465.Contig2_All	Desiccation	1.19328	0	1.56331	0.000370112
CL5466.Contig1_All	Desiccation	4.72335	0	-1.23423	0.00886958
CL5472.Contig1_All	Desiccation	-1.23175	0.00208995	2.31712	0.000382118
CL5486.Contig7_All	Desiccation	-1.29714	2.54026e-199	-1.5085	0.0016267
CL5533.Contig2_All	Desiccation	-2.44925	3.10277e-170	2.73242	0.000138487
CL5539.Contig1_All	Desiccation	-1.60271	2.45764e-27	-1.48435	0.00115585
CL5578.Contig2_All	Desiccation	-1.2712	3.34534e-149	2.89819	6.1907e-06
CL5589.Contig1_All	Desiccation	-1.314	0	2.37508	6.33358e-05
CL5596.Contig1_All	Desiccation	-1.32467	0.0286332	1.35309	4.13241e-05
CL5623.Contig1_All	Desiccation	-2.18826	0	-1.22668	0.0014923
CL5650.Contig1_All	Desiccation	1.06373	2.98809e-27	2.03425	0.000532414
CL5659.Contig1_All	Desiccation	-3.88807	9.37744e-43	2.0498	0.00339066
CL5659.Contig2_All	Desiccation	-3.74686	0	1.84777	0.00164067
CL5667.Contig1_All	Desiccation	-2.69118	1.15466e-38	3.22448	0.00977806
CL5670.Contig1_All	Desiccation	-1.97174	8.33296e-117	1.72344	0.000656883
CL5837.Contig2_All	Desiccation	-1.46565	1.68876e-88	2.59462	3.8208e-06
CL5842.Contig2_All	Desiccation	-1.03469	9.67185e-45	-1.86548	0.0203921
CL5856.Contig3_All	Desiccation	-1.02187	0.00576237	-1.1535	0.00226463
CL5884.Contig1_All	Desiccation	-1.89899	4.04046e-06	2.3987	0.0126303
CL5897.Contig1_All	Desiccation	-1.14821	3.42798e-48	1.14869	0.00118295
CL5899.Contig1_All	Desiccation	1.25813	0	2.09886	0.000189666
CL5904.Contig1_All	Desiccation	3.29817	2.48257e-38	1.21143	0.00624661
CL5922.Contig1_All	Desiccation	1.69867	1.48371e-77	1.30368	0.000542689
CL5926.Contig1_All	Desiccation	-1.52805	9.54338e-143	3.94721	0.00015487
CL5978.Contig2_All	Desiccation	-1.35164	5.56813e-112	-1.0723	0.00100372
CL6012.Contig1_All	Desiccation	-1.20789	0	2.04097	8.34267e-05
CL6030.Contig3_All	Desiccation	-4.45155	0.000820304	-1.28566	0.00252475
CL6206.Contig2_All	Desiccation	-1.781	1.91779e-131	1.55745	6.724e-06
CL6293.Contig2_All	Desiccation	-1.05742	4.85608e-35	-1.06037	0.000200062
CL6302.Contig1_All	Desiccation	-1.23953	2.27921e-32	-1.71445	4.25908e-05
CL6320.Contig1_All	Desiccation	4.28832	0	1.3215	0.00558193
CL6346.Contig2_All	Desiccation	1.01107	3.51698e-72	1.3095	8.69745e-06
CL6373.Contig1_All	Desiccation	-4.4726	0	-1.32259	0.00206255
CL6373.Contig2_All	Desiccation	-2.43665	0	2.19852	8.50623e-06
CL6397.Contig1_All	Desiccation	-1.32417	2.49473e-20	-1.00453	0.00171839
CL6413.Contig1_All	Desiccation	1.12957	0	-1.68949	0.00125857
CL6419.Contig1_All	Desiccation	-3.34127	0	-1.20392	0.0159464
CL6527.Contig2_All	Desiccation	-1.45101	0	-1.56517	0.00366633
CL6537.Contig1_All	Desiccation	-1.1297	4.65698e-45	-1.30212	0.00359374
CL6592.Contig1_All	Desiccation	-1.54153	2.36874e-49	2.28861	8.25962e-05
CL6596.Contig4_All	Desiccation	-1.14743	2.99388e-20	1.9769	5.08114e-05
CL665.Contig1_All	Desiccation	-1.14262	9.09549e-254	-1.50997	5.94505e-05
CL665.Contig2_All	Desiccation	-1.49961	6.33412e-249	-1.76084	0.000114807
CL6698.Contig1_All	Desiccation	3.75636	0	1.4292	0.0152303
CL6711.Contig6_All	Desiccation	2.82947	0	1.68684	0.000257
CL6722.Contig2_All	Desiccation	1.3173	6.60059e-115	2.49843	2.44329e-06
CL6727.Contig1_All	Desiccation	2.62663	0	3.55559	1.34632e-06
CL6744.Contig2_All	Desiccation	-1.34294	0	-2.44722	1.75157e-05
CL6786.Contig2_All	Desiccation	-1.07275	1.57228e-108	-1.47917	3.07968e-05
CL6806.Contig2_All	Desiccation	-2.22171	0	-1.15987	0.000113512
CL685.Contig5_All	Desiccation	1.89635	1.13041e-15	-1.34942	0.000281762
CL6856.Contig1_All	Desiccation	-1.37541	0	1.71774	0.0181577
CL6912.Contig1_All	Desiccation	-6.10425	5.61466e-18	-2.86393	4.84069e-05
CL6977.Contig1_All	Desiccation	-1.65125	1.62814e-12	-1.36406	0.000209543
CL7041.Contig1_All	Desiccation	-1.10544	3.31625e-11	3.89007	0.000519964
CL7052.Contig2_All	Desiccation	-2.48199	0.00157546	3.45077	3.27647e-06
CL7075.Contig1_All	Desiccation	1.63379	5.57999e-294	-2.07658	0.00490671
CL7080.Contig1_All	Desiccation	2.03317	2.44235e-203	-1.29915	0.000359752
CL7086.Contig1_All	Desiccation	-2.24862	1.82052e-28	-2.44346	0.0059684
CL7086.Contig2_All	Desiccation	-1.55784	3.90936e-76	-2.5487	0.00721447
CL711.Contig2_All	Desiccation	-1.42552	1.66047e-93	2.27785	3.4424e-05
CL7126.Contig1_All	Desiccation	-1.02646	1.13536e-42	1.45555	0.000152333
CL7232.Contig2_All	Desiccation	-3.15107	0	-1.52962	0.00360186
CL7279.Contig1_All	Desiccation	-1.9122	1.03677e-160	4.57325	1.0812e-05
CL7333.Contig3_All	Desiccation	2.72158	0	1.39676	0.0041118
CL7333.Contig4_All	Desiccation	2.46123	0	1.89387	0.0242105
CL734.Contig1_All	Desiccation	-1.34971	1.03427e-09	1.18106	0.000862336
CL7344.Contig2_All	Desiccation	-1.87038	1.75878e-108	1.24864	0.0084901
CL7345.Contig2_All	Desiccation	1.51929	1.27939e-240	2.34912	6.03331e-06
CL7439.Contig2_All	Desiccation	-1.00886	5.20163e-132	-1.08899	0.00344822
CL7540.Contig1_All	Desiccation	3.67456	2.15359e-270	2.40924	0.000937486
CL755.Contig1_All	Desiccation	-1.32181	2.92525e-63	2.69335	0.000132492
CL7552.Contig2_All	Desiccation	-2.64604	7.80959e-156	-1.39389	0.000153823
CL7562.Contig2_All	Desiccation	-1.14405	1.22455e-166	-1.35787	6.84767e-05
CL7577.Contig3_All	Desiccation	-2.62036	0	1.47133	0.000489155
CL7648.Contig2_All	Desiccation	-1.30777	4.14823e-28	1.60529	0.0029209
CL770.Contig1_All	Desiccation	-1.12153	2.83551e-57	1.34521	0.000231339
CL7708.Contig1_All	Desiccation	-1.11425	6.04122e-07	1.88484	4.45635e-07
CL7708.Contig2_All	Desiccation	-1.25707	1.11027e-130	1.44137	3.69578e-05
CL7710.Contig1_All	Desiccation	3.23258	0	2.59438	3.23742e-07
CL7710.Contig3_All	Desiccation	2.64557	0	3.74542	0.00294383
CL7783.Contig2_All	Desiccation	1.08335	0	1.28705	0.00256365
CL7797.Contig1_All	Desiccation	-1.04955	4.98138e-18	2.11438	0.019694
CL7800.Contig1_All	Desiccation	1.75253	1.13701e-96	1.099	0.000378798
CL7941.Contig1_All	Desiccation	2.07181	0	-1.18814	0.00425465
CL7964.Contig1_All	Desiccation	2.18565	0.0273459	-1.73478	0.00238284
CL7994.Contig2_All	Desiccation	-1.25156	0	-1.05125	0.00117851
CL7998.Contig1_All	Desiccation	-1.76016	8.62269e-149	-1.2872	0.00179765
CL8032.Contig1_All	Desiccation	1.03837	3.39804e-182	1.04756	0.0106086
CL8038.Contig1_All	Desiccation	1.2043	0	2.94678	2.73832e-06
CL8054.Contig1_All	Desiccation	-2.96814	1.05686e-05	-1.40342	0.00296822
CL8084.Contig1_All	Desiccation	-1.02247	3.05985e-09	-1.10327	0.0230871
CL8088.Contig1_All	Desiccation	1.01137	8.549e-301	1.55367	0.0210917
CL8098.Contig1_All	Desiccation	-2.12232	0	-1.28723	0.00055615
CL8098.Contig2_All	Desiccation	-1.89512	0	-1.21692	0.0014287
CL8117.Contig2_All	Desiccation	-1.56655	1.70476e-173	1.54145	0.00594894
CL8144.Contig2_All	Desiccation	-1.07713	2.47034e-92	-1.55145	0.00198861
CL8173.Contig1_All	Desiccation	1.14455	7.61432e-63	3.26286	1.59833e-08
CL8178.Contig1_All	Desiccation	-1.17845	2.074e-103	1.06586	0.000133516
CL8197.Contig1_All	Desiccation	-1.44175	4.68107e-38	1.18483	0.0220519
CL8209.Contig1_All	Desiccation	1.58889	0	-1.39745	0.0178605
CL8376.Contig2_All	Desiccation	-4.92268	0	-1.04632	0.00882637
CL8390.Contig1_All	Desiccation	1.11119	5.72224e-22	-2.81605	0.000145527
CL8434.Contig1_All	Desiccation	-1.47314	6.20299e-07	-1.52808	0.000363591
CL8449.Contig2_All	Desiccation	4.77061	9.82019e-08	1.20437	0.0158346
CL8476.Contig1_All	Desiccation	-1.03496	3.20578e-37	2.75534	0.00217779
CL8487.Contig2_All	Desiccation	-1.99662	9.48239e-124	-1.16101	0.00476502
CL8602.Contig2_All	Desiccation	1.36643	1.30792e-88	1.0836	0.00096038
CL8607.Contig1_All	Desiccation	2.90358	0	2.86597	9.18481e-05
CL8653.Contig1_All	Desiccation	3.59812	2.63785e-73	2.52878	0.0226619
CL8681.Contig1_All	Desiccation	-1.39557	8.07983e-26	1.32315	0.0120658
CL8696.Contig1_All	Desiccation	2.44922	1.3624e-36	1.72583	7.56078e-05
CL8701.Contig1_All	Desiccation	-1.15884	0	-1.68711	0.000109954
CL8707.Contig1_All	Desiccation	-1.19798	7.03337e-51	1.38003	0.001521
CL8817.Contig1_All	Desiccation	-1.70481	1.01572e-161	-1.26048	5.62934e-05
CL8817.Contig2_All	Desiccation	-1.63327	2.87138e-130	3.46073	0.00124249
CL8823.Contig1_All	Desiccation	1.09946	0	1.70303	3.84132e-07
CL8834.Contig1_All	Desiccation	-1.14373	0	-1.60827	0.00122704
CL8834.Contig2_All	Desiccation	-1.25505	0	-1.43343	0.000871509
CL884.Contig1_All	Desiccation	-5.716	8.85995e-08	2.26031	0.0100273
CL8840.Contig2_All	Desiccation	-1.05611	1.08686e-76	-1.27955	0.000800401
CL8852.Contig2_All	Desiccation	-1.40752	3.41514e-143	1.00669	0.00897689
CL886.Contig2_All	Desiccation	1.29515	0.00351353	2.2175	3.07548e-06
CL8882.Contig2_All	Desiccation	-1.00839	1.46203e-31	-1.70177	0.000836617
CL8882.Contig3_All	Desiccation	-1.61449	9.3735e-104	-1.81538	2.19953e-05
CL8903.Contig1_All	Desiccation	1.8893	0	1.58453	0.0150002
CL8935.Contig1_All	Desiccation	2.61446	0	2.08179	7.31856e-05
CL8963.Contig1_All	Desiccation	2.57436	0	-1.16238	0.00103336
CL8973.Contig5_All	Desiccation	1.50037	1.63122e-47	3.55302	0.0178434
CL9001.Contig1_All	Desiccation	4.04454	0	-1.09973	0.00220296
CL923.Contig1_All	Desiccation	-1.43607	6.08346e-05	-2.23286	0.000940844
Unigene10455_All	Desiccation	-1.96643	1.83462e-75	-1.58329	0.00862917
Unigene10514_All	Desiccation	-1.00664	1.12625e-35	1.21463	0.0210543
Unigene10538_All	Desiccation	-1.05265	1.08216e-47	-1.11262	0.0114969
Unigene10734_All	Desiccation	1.1249	0	1.48829	0.000459823
Unigene10775_All	Desiccation	-1.26602	3.95529e-56	1.67372	0.00411963
Unigene10834_All	Desiccation	-1.93645	4.02492e-55	-1.4953	0.0107851
Unigene1167_All	Desiccation	-5.60966	5.66135e-89	2.413	0.000183661
Unigene1168_All	Desiccation	-1.68441	2.1272e-25	3.12497	1.95462e-06
Unigene1178_All	Desiccation	-2.77987	8.56712e-19	1.65779	0.0122301
Unigene1224_All	Desiccation	-1.24298	3.86597e-14	-1.23114	0.0258946
Unigene12490_All	Desiccation	5.03068	2.34035e-24	1.1505	2.14623e-05
Unigene1290_All	Desiccation	-1.21315	1.08965e-17	-1.60785	0.0145907
Unigene1304_All	Desiccation	-3.08894	1.41844e-07	1.06414	0.0111995
Unigene13317_All	Desiccation	3.82308	3.43004e-10	1.24484	0.00707942
Unigene13593_All	Desiccation	6.26365	1.45918e-10	-1.15384	0.0164569
Unigene1406_All	Desiccation	-1.11848	6.11043e-83	2.69902	7.35523e-05
Unigene14337_All	Desiccation	5.32558	7.75173e-30	-2.47209	0.0213144
Unigene1452_All	Desiccation	-1.29022	0	2.49581	0.00368119
Unigene1575_All	Desiccation	-1.52859	4.23831e-09	-1.21345	0.000377991
Unigene1645_All	Desiccation	-1.00746	5.15136e-107	2.4612	6.83253e-07
Unigene17153_All	Desiccation	-1.54615	5.30937e-06	3.07848	0.000151478
Unigene19903_All	Desiccation	-6.34183	3.73982e-11	-3.61004	0.00063951
Unigene21495_All	Desiccation	-6.37659	2.22443e-11	-2.9601	5.42398e-05
Unigene219_All	Desiccation	3.40745	0	2.36409	0.0174978
Unigene2440_All	Desiccation	1.05338	1.47277e-268	1.50245	2.37359e-05
Unigene248_All	Desiccation	-1.20064	0	-1.06467	0.000292616
Unigene2496_All	Desiccation	4.07923	0.00425229	2.05635	0.00240482
Unigene2621_All	Desiccation	-1.51213	0	-1.51387	0.000693754
Unigene2680_All	Desiccation	-1.08415	2.43748e-102	1.0607	0.0150573
Unigene2694_All	Desiccation	1.9843	1.12639e-228	2.98411	0.00370216
Unigene2778_All	Desiccation	-1.409	4.20893e-232	1.98235	1.0607e-05
Unigene278_All	Desiccation	-1.06393	1.78905e-37	-1.24261	0.0018813
Unigene2801_All	Desiccation	-1.07915	6.60842e-39	1.73373	0.000705322
Unigene2873_All	Desiccation	-1.25336	1.32101e-90	2.2527	2.75677e-06
Unigene3361_All	Desiccation	3.14226	1.13461e-24	2.2033	0.000537726
Unigene347_All	Desiccation	-1.09566	4.41577e-157	2.76456	1.23659e-05
Unigene3708_All	Desiccation	-1.40392	7.7351e-193	1.42521	9.48431e-05
Unigene3748_All	Desiccation	-1.08114	5.1445e-34	1.02544	0.0042487
Unigene3782_All	Desiccation	-1.14092	1.12777e-143	2.0353	0.00570102
Unigene382_All	Desiccation	-1.73497	2.18915e-267	1.24173	0.000494274
Unigene385_All	Desiccation	-1.01446	2.85875e-58	3.45372	9.67159e-05
Unigene3862_All	Desiccation	-1.17653	0	-1.27276	0.000485185
Unigene3875_All	Desiccation	3.03917	0	2.87293	8.64468e-05
Unigene3887_All	Desiccation	-1.23188	5.36107e-292	2.88713	2.79544e-07
Unigene3891_All	Desiccation	-1.47959	0	1.6002	0.00141321
Unigene3893_All	Desiccation	-1.43635	1.09131e-237	1.98917	0.000531519
Unigene3915_All	Desiccation	-1.0206	0	2.3592	1.34543e-06
Unigene3938_All	Desiccation	-1.92424	9.74135e-37	-1.99567	0.000266088
Unigene4118_All	Desiccation	-1.25558	3.6155e-05	-1.57379	7.51378e-06
Unigene431_All	Desiccation	-1.52508	0	-1.31719	0.0133554
Unigene4494_All	Desiccation	-3.62813	1.4804e-50	-3.4919	0.000297908
Unigene4987_All	Desiccation	-1.01124	9.77849e-75	2.4233	0.00180151
Unigene4991_All	Desiccation	-1.22233	0	-1.1501	0.00403757
Unigene5002_All	Desiccation	-1.1458	0	-1.25845	0.00095167
Unigene5022_All	Desiccation	2.8943	0	2.08073	0.000137907
Unigene5201_All	Desiccation	-3.42201	6.00802e-137	-2.42569	0.00406438
Unigene531_All	Desiccation	-1.54332	3.95428e-21	-1.75349	0.00247322
Unigene5929_All	Desiccation	-1.44078	0	2.26958	1.09426e-05
Unigene5931_All	Desiccation	-1.01064	1.09933e-150	-1.23745	0.000178387
Unigene6082_All	Desiccation	3.25453	0	-2.42495	0.000835488
Unigene6156_All	Desiccation	-1.40428	0	-1.46027	0.013872
Unigene6168_All	Desiccation	-1.03876	0	-2.12809	3.67703e-05
Unigene6171_All	Desiccation	-1.09824	3.33405e-70	1.73758	7.05544e-05
Unigene6749_All	Desiccation	1.44328	1.95458e-24	-1.09605	0.000170588
Unigene6866_All	Desiccation	-1.25278	4.69263e-40	-1.49783	0.00291169
Unigene6925_All	Desiccation	-1.60527	2.55832e-30	1.62162	0.00922706
Unigene7033_All	Desiccation	-1.04384	9.4383e-206	1.47292	0.000315987
Unigene7055_All	Desiccation	-1.01586	1.04123e-111	3.86591	4.67052e-08
Unigene7099_All	Desiccation	-1.36381	1.10203e-69	1.53791	0.0118787
Unigene7251_All	Desiccation	-1.84597	0	1.1824	0.00195243
Unigene7254_All	Desiccation	-1.00403	1.64998e-162	3.19663	0.00040682
Unigene7682_All	Desiccation	-2.10529	4.30385e-21	2.44664	0.025717
Unigene8134_All	Desiccation	2.87616	0	1.32428	0.00386118
Unigene8220_All	Desiccation	1.34582	3.21654e-44	1.72557	0.000593131
Unigene8377_All	Desiccation	-1.55465	2.03464e-52	5.86092	0.0235311
Unigene8419_All	Desiccation	-1.8122	2.60856e-259	-1.6892	0.00197428
Unigene8461_All	Desiccation	-1.07225	0	1.69238	2.77922e-05
Unigene8463_All	Desiccation	-1.07108	4.16901e-216	1.1789	0.0242373
Unigene8697_All	Desiccation	2.47835	9.54695e-33	3.82723	0.00649087
Unigene877_All	Desiccation	-1.14182	0.0136627	-3.77793	6.47236e-05
Unigene9437_All	Desiccation	-2.63197	2.68007e-15	-2.21839	0.000562727
Unigene9536_All	Desiccation	-1.05161	1.58646e-39	-1.14148	0.000399726
Unigene9554_All	Desiccation	4.40236	0	1.25911	3.60498e-05
Unigene9600_All	Desiccation	-1.06142	1.86926e-70	3.9778	8.96851e-06
Unigene9613_All	Desiccation	2.08834	0	1.26318	0.0146683
Unigene9658_All	Desiccation	1.32272	0	2.49559	2.02714e-05
Unigene9667_All	Desiccation	1.46719	0	1.45971	7.73857e-05
Unigene967_All	Desiccation	-3.54698	3.14395e-10	-1.95999	0.00280021
Unigene9727_All	Desiccation	1.11542	0	2.07704	1.55215e-05
Unigene9953_All	Desiccation	-2.77609	2.73813e-44	-2.73843	0.00635408
CL5466.Contig1_All	Rehydration	4.79832	1.84828e-155	2.51268	0.000123536
CL5856.Contig3_All	Rehydration	-1.34826	0.0773901	-1.8714	9.70747e-05
CL7970.Contig1_All	Rehydration	6.40886	5.95721e-59	1.67456	0.000210675
Unigene22219_All	Rehydration	-1.20527	0.221657	2.02112	0.000298327
Unigene7131_All	Rehydration	-2.04833	0	-1.12308	0.000217207
Unigene7265_All	Rehydration	1.17498	0	-1.0576	5.44759e-05
Unigene8134_All	Rehydration	1.59727	0	2.5394	5.73581e-05
Unigene9554_All	Rehydration	2.86639	0	1.24346	3.94596e-05
